# Supplementary material for: Two types of axonal muscarinic acetylcholine receptors mediate formation of saliva cocktail in the tick Ixodes ricinus
Source: Nat Commun. 2026 Jan 23;17:2867. doi: 10.1038/s41467-026-68654-3 (PMC13022164; doi:10.1038/s41467-026-68654-3)
Supplement: Supplementary file 4 — Supplementary Dataset 2 [file 41467_2026_68654_MOESM4_ESM.xlsx]

## Sheet: 231219_saliva_240212_AVERAGE
Supplementary Dataset 2. List of saliva proteins from eight different experimental conditions in Fig. 7m, 7n and Supplementary Fig. 12
1. ACh	2. Muscarine	3. Pilocarpine	4. Methacholine	5. ACh/Scopolamine	6. Muscarine/Scopolamine	7. ACh/propiverine	8. Muscarine/propiverine	Only identified by site	Reverse	Potential contaminant	Peptides	Razor + unique peptides	Unique peptides	Sequence coverage [%]	Unique + razor sequence coverage [%]	Unique sequence coverage [%]	Mol. weight [kDa]	Q-value	Score	Intensity	iBAQ peptides	MS/MS count	stddev SAL_1	stddev SAL_2	stddev SAL_3	stddev SAL_4	stddev SAL_5	stddev SAL_6	stddev SAL_7	stddev SAL_8	Protein IDs	Majority protein IDs	Protein names	Gene names	id	Fasta headers
NaN	NaN	NaN	16.9874	14.206	NaN	NaN	NaN				5	5	5	40.5	40.5	40.5	16.689	0	98.834	886140	6	17	NaN	NaN	NaN	0.217777	0.934024	NaN	NaN	NaN	A0A077S2U6;P08905;A0A077S9N1;P17897	A0A077S2U6;P08905;A0A077S9N1;P17897	Lysozyme;Lysozyme C-2;Lysozyme C-1	Lyz2;Lyz1	0	Lysozyme f2 OS=Mus musculus OX=10090 GN=Lyz2 PE=1 SV=1;Lysozyme C-2 OS=Mus musculus OX=10090 GN=Lyz2 PE=1 SV=2;Lysozyme f3 OS=Mus musculus OX=10090 GN=Lyz1 PE=3 SV=1;Lysozyme C-1 OS=Mus musculus OX=10090 GN=Lyz1 PE=1 SV=1
NaN	NaN	NaN	15.766	NaN	NaN	NaN	NaN				2	2	2	29.3	29.3	29.3	6.4913	0	69.173	368280	3	7	NaN	NaN	NaN	0.549512	NaN	NaN	NaN	NaN	A0A087WP98;A0A087WPN6;Q3U6E4;Q0VGU2;P26350;A0A087WQN2	A0A087WP98;A0A087WPN6;Q3U6E4;Q0VGU2;P26350;A0A087WQN2	Prothymosin alpha;Prothymosin alpha, N-terminally processed;Thymosin alpha	Ptma	1	Prothymosin alpha OS=Mus musculus OX=10090 GN=Ptma PE=1 SV=1;Prothymosin alpha OS=Mus musculus OX=10090 GN=Ptma PE=1 SV=1;Prothymosin alpha OS=Mus musculus OX=10090 GN=Ptma PE=2 SV=1;Prothymosin alpha OS=Mus musculus OX=10090 GN=Ptma PE=1 SV=1;Prothymosin
NaN	NaN	NaN	NaN	16.8874	NaN	NaN	NaN				5	5	5	14.3	14.3	14.3	18.317	0	72.31	1109600	8	15	NaN	NaN	NaN	NaN	0.170391	NaN	NaN	NaN	A0A090X7Z3	A0A090X7Z3			3	Putative secreted salivary gland peptide OS=Ixodes ricinus OX=34613 PE=2 SV=1
NaN	NaN	15.6865	NaN	15.4052	14.7769	NaN	NaN				3	3	3	5.2	5.2	5.2	69.929	0	45.508	428960	31	11	NaN	NaN	0.0662232	NaN	0.046754	0.991067	NaN	NaN	A0A090X8M8;V5GG88	A0A090X8M8;V5GG88			5	Putative peroxinectin ixodes scapularis peroxinectin OS=Ixodes ricinus OX=34613 PE=2 SV=1;Putative chorion peroxidase OS=Ixodes ricinus OX=34613 PE=2 SV=1
NaN	15.871	14.9147	16.0541	16.4882	15.3729	NaN	NaN				3	3	2	12.6	12.6	8	19.806	0	65.464	1740800	9	27	NaN	0.0225371	0.661521	0.195029	0.120906	0.15064	NaN	NaN	A0A090X9B3	A0A090X9B3			6	Putative secreted protein OS=Ixodes ricinus OX=34613 PE=2 SV=1
17.0179	NaN	NaN	NaN	NaN	NaN	NaN	NaN				3	2	2	47.1	30	30	7.9058	0	42.475	616440	4	7	0.404292	NaN	NaN	NaN	NaN	NaN	NaN	NaN	V5HNA6;A0A090XAV2;A0A147BWJ1;V5HCP0	V5HNA6;A0A090XAV2;A0A147BWJ1;V5HCP0			7	Putative grp-2 451 glycine rich family (Fragment) OS=Ixodes ricinus OX=34613 PE=2 SV=1;Putative tick salivary peptide group 1 OS=Ixodes ricinus OX=34613 PE=2 SV=1;Putative btsp OS=Ixodes ricinus OX=34613 PE=4 SV=1;Basic tail protein OS=Ixodes ricinus OX=34
NaN	NaN	NaN	17.3861	13.5185	NaN	NaN	NaN				5	2	2	31.5	22.7	22.7	22.815	0	19.144	594820	12	8	NaN	NaN	NaN	1.27681	0.145746	NaN	NaN	NaN	A0A090XAV6;V5I426;A0A6B0UZB8;A0A0K8R8W9;V5HM98;A0A0K8RA73	A0A090XAV6;V5I426;A0A6B0UZB8;A0A0K8R8W9;V5HM98;A0A0K8RA73			8	Putative thyropin OS=Ixodes ricinus OX=34613 PE=2 SV=1;Putative thyropin (Fragment) OS=Ixodes ricinus OX=34613 PE=2 SV=1;Putative two thyropin protein (Fragment) OS=Ixodes ricinus OX=34613 PE=4 SV=1;Putative two thyropin domains protein OS=Ixodes ricinus O
NaN	16.5817	16.6254	16.6199	17.6536	16.7851	NaN	NaN				2	2	2	33.7	33.7	33.7	9.7871	0	39.547	2587900	5	27	NaN	0.343492	0.394082	0.583741	0.199665	0.591322	NaN	NaN	A0A131XRG7;A0A0K8R2V9;A0A090XD71;V5IDA2	A0A131XRG7;A0A0K8R2V9;A0A090XD71;V5IDA2			10	Single domain-containing protein (Fragment) OS=Ixodes ricinus OX=34613 PE=2 SV=1;Putative 8.9 kDa protein OS=Ixodes ricinus OX=34613 PE=2 SV=1;Putative 8.9 kDa secreted protein OS=Ixodes ricinus OX=34613 PE=2 SV=1;Single domain-containing protein OS=Ixodes
NaN	NaN	15.5833	NaN	14.5556	NaN	NaN	NaN				14	4	4	36	9.3	9.3	51.296	0	76.161	556270	23	13	NaN	NaN	1.24492	NaN	0.791771	NaN	NaN	NaN	A0A090XDX7	A0A090XDX7			11	Putative vitellogenin OS=Ixodes ricinus OX=34613 PE=2 SV=1
15.999	15.5102	NaN	16.3294	15.4763	NaN	NaN	NaN				3	3	3	13.2	13.2	13.2	35.81	0	60.353	1010400	16	23	0.14665	0.0859043	NaN	0.0543978	0.273374	NaN	NaN	NaN	D2KHZ9;A0A1D5RLD8;A0A0A0MQF6;P16858;Q3TUZ9;S4R257;S4R1W1;Q6IWE3;Q4VBD1;Q8CEV2;A0A0K8RG01;V5IFP2;A0A131Y1R7;A0A0K8REQ0	D2KHZ9;A0A1D5RLD8;A0A0A0MQF6;P16858;Q3TUZ9;S4R257;S4R1W1	Glyceraldehyde-3-phosphate dehydrogenase	GAPDH;Gapdh;Gm10481;Gm3839	12	Glyceraldehyde-3-phosphate dehydrogenase OS=Mus musculus OX=10090 GN=Gapdh PE=2 SV=1;Glyceraldehyde-3-phosphate dehydrogenase OS=Mus musculus OX=10090 GN=Gapdhrt2 PE=1 SV=1;Glyceraldehyde-3-phosphate dehydrogenase OS=Mus musculus OX=10090 GN=Gapdh PE=1 SV=
NaN	NaN	NaN	15.3521	15.3454	NaN	NaN	NaN				2	2	2	20.4	20.4	20.4	26.479	0	39.17	336380	15	7	NaN	NaN	NaN	0.084144	0.0984047	NaN	NaN	NaN	Q61571;A0A0A6YVU7;Q61570;A0A0A6YXH0;A0A0A6YXG4;A0A0A6YY62;C1KG51;A0A0A6YWE2;A0A0A6YX57;A0A0A6YW46;Q8C6A2;Q8BHC3;A0A0A6YXI5;Q8K552	Q61571;A0A0A6YVU7;Q61570;A0A0A6YXH0;A0A0A6YXG4;A0A0A6YY62;C1KG51;A0A0A6YWE2;A0A0A6YX57;A0A0A6YW46;Q8C6A2;Q8BHC3;A0A0A6YXI5;Q8K552		Flg	13	Filaggrin (Fragment) OS=Mus musculus OX=10090 PE=4 SV=1;Filaggrin OS=Mus musculus OX=10090 GN=Flg PE=1 SV=1;Filaggrin (Fragment) OS=Mus musculus OX=10090 PE=4 SV=1;Filaggrin OS=Mus musculus OX=10090 GN=Flg PE=1 SV=1;Filaggrin OS=Mus musculus OX=10090 GN=Fl
18.6006	17.7293	19.9047	19.942	20.1282	18.9804	NaN	15.3167				72	9	5	41.5	7.1	4	175.84	0	239.39	19419000	93	65	0.268539	0.244244	0.882679	0.201497	0.19764	0.43272	NaN	0.477011	A0A0D3RJ94;A0A0K8R2Y7	A0A0D3RJ94			14	Hemelipoglyco-carrier protein CP3 OS=Ixodes ricinus OX=34613 GN=cp3 PE=2 SV=1
13.4288	NaN	NaN	NaN	NaN	NaN	NaN	NaN				2	2	2	21.2	21.2	21.2	7.8042	0	36.883	56975	2	6	0.443665	NaN	NaN	NaN	NaN	NaN	NaN	NaN	A0A0K8R310	A0A0K8R310			17	Putative 5.3 kDa protein OS=Ixodes ricinus OX=34613 PE=2 SV=1
16.3123	NaN	NaN	NaN	NaN	NaN	NaN	NaN				2	2	2	10.6	10.6	10.6	20.35	0	13.651	212750	12	4	0.0306748	NaN	NaN	NaN	NaN	NaN	NaN	NaN	A0A0K8R371	A0A0K8R371			19	Putative ixodes 8-cys protein OS=Ixodes ricinus OX=34613 PE=2 SV=1
16.2961	NaN	16.386	14.9785	17.8761	14.6633	NaN	NaN				10	10	10	12.2	12.2	12.2	73.434	0	214.16	3528800	29	51	0.0946174	NaN	1.12125	0.668415	0.425805	0.0405702	NaN	NaN	A0A0K8R3C7;V5IFM4;A0A0K8R9N3;A0A6B0V2P8;A0A0K8RPW9	A0A0K8R3C7			21	Angiotensin-converting enzyme OS=Ixodes ricinus OX=34613 PE=2 SV=1
NaN	15.6414	NaN	NaN	16.1237	15.0827	NaN	NaN				7	7	7	34.6	34.6	34.6	15.328	0	56.13	703820	4	17	NaN	0.133604	NaN	NaN	0.606393	0.056288	NaN	NaN	P84244;A1L0U3;A0A0K8RN17;A0A131Y5N0;B9EI85;F8WI35;A0A0K8R3K9;A1L0V4;A0A1W2P768;P02301;P84228;P68433;V5HRZ9;A0A0K8RJJ6;A0A8I4SYN6;V5HDU4;E0CZ27;A0A131YC02;V5HHL8;E0CYR7;A0A8X6EH29;E0CYN1	P84244;A1L0U3;A0A0K8RN17;A0A131Y5N0;B9EI85;F8WI35;A0A0K8R3K9;A1L0V4;A0A1W2P768;P02301;P84228;P68433;V5HRZ9;A0A0K8RJJ6;A0A8I4SYN6;V5HDU4;E0CZ27;A0A131YC02;V5HHL8	Histone H3.3;Histone H3;Histone H3.3C;Histone H3.2;Histone H3.1	H3f3a;Hist1h3e;Hist2h3b;Hist1h3i;H3f3c;Hist1h3b;Hist1h3a	23	Histone H3.3 OS=Mus musculus OX=10090 GN=H3-3a PE=1 SV=2;Histone H3 (Fragment) OS=Mus musculus OX=10090 GN=Hist1h3e PE=2 SV=1;Putative histones h3 and h4 (Fragment) OS=Ixodes ricinus OX=34613 PE=2 SV=1;Putative histones h3 and h4 (Fragment) OS=Ixodes ricin
NaN	NaN	16.8875	NaN	NaN	NaN	NaN	NaN				7	7	7	66.2	66.2	66.2	14.464	0	138.83	2679100	8	30	NaN	NaN	0.743537	NaN	NaN	NaN	NaN	NaN	A0A0K8R3N8	A0A0K8R3N8			25	Putative salp15 OS=Ixodes ricinus OX=34613 PE=2 SV=1
NaN	NaN	NaN	16.8214	NaN	NaN	NaN	NaN				3	3	3	21.1	21.1	21.1	14.561	0	57.921	605450	11	6	NaN	NaN	NaN	0.217369	NaN	NaN	NaN	NaN	A0A0K8R3V1;V5GZT9;V5IIX7	A0A0K8R3V1;V5GZT9;V5IIX7			27	Putative salp15 OS=Ixodes ricinus OX=34613 PE=2 SV=1;Putative 1 OS=Ixodes ricinus OX=34613 PE=2 SV=1;Putative 1 (Fragment) OS=Ixodes ricinus OX=34613 PE=2 SV=1
NaN	15.2705	NaN	NaN	NaN	18.3305	NaN	NaN				3	3	3	23.5	23.5	23.5	12.905	0	33.195	1190000	5	9	NaN	0.273516	NaN	NaN	NaN	0.185802	NaN	NaN	A0A0K8R449;A0A0K8RCU9;V5ICM4	A0A0K8R449			28	Putative ixodes 10 kDa peptide protein OS=Ixodes ricinus OX=34613 PE=2 SV=1
NaN	NaN	NaN	15.2035	NaN	NaN	NaN	NaN				2	2	2	19.7	19.7	19.7	12.909	0	18.392	151450	4	4	NaN	NaN	NaN	0.551041	NaN	NaN	NaN	NaN	A0A0K8R464	A0A0K8R464			29	Putative ixodes 10 kDa peptide protein OS=Ixodes ricinus OX=34613 PE=2 SV=1
13.954	NaN	NaN	NaN	NaN	NaN	NaN	NaN				3	3	3	35.3	35.3	35.3	12.974	0	32.433	85805	7	5	0.819869	NaN	NaN	NaN	NaN	NaN	NaN	NaN	A0A0K8R493;A0A147BFF9;A0A147BVN8;V5HTG6;V5HAS5	A0A0K8R493;A0A147BFF9			30	Putative ixodegrin protein OS=Ixodes ricinus OX=34613 PE=2 SV=1;Ixodegrin protein OS=Ixodes ricinus OX=34613 PE=4 SV=1
NaN	NaN	15.4147	NaN	16.292	15.6672	NaN	NaN				2	1	1	25.6	16.5	16.5	13.807	0	72.751	824990	7	11	NaN	NaN	1.64834	NaN	0.718768	0.545771	NaN	NaN	A0A131XRN0;A0A0K8R4I6;V5IFX5;V5HA48;V5HYC6	A0A131XRN0;A0A0K8R4I6;V5IFX5;V5HA48;V5HYC6			33	Single domain-containing protein OS=Ixodes ricinus OX=34613 PE=2 SV=1;Putative 8.9 kDa protein OS=Ixodes ricinus OX=34613 PE=2 SV=1;Single domain-containing protein OS=Ixodes ricinus OX=34613 PE=2 SV=1;Single domain-containing protein OS=Ixodes ricinus OX=
NaN	NaN	NaN	NaN	16.6764	NaN	NaN	NaN				3	3	3	29.9	29.9	29.9	12.477	0	25.983	512720	6	5	NaN	NaN	NaN	NaN	0.731067	NaN	NaN	NaN	A0A0K8R4I8	A0A0K8R4I8			34	Putative ixodegrin protein OS=Ixodes ricinus OX=34613 PE=2 SV=1
15.7748	NaN	NaN	NaN	NaN	NaN	NaN	NaN				2	2	2	10.6	10.6	10.6	13.359	0	30.199	207050	7	4	0.57116	NaN	NaN	NaN	NaN	NaN	NaN	NaN	V5H9E2;A0A0K8R4M8	V5H9E2;A0A0K8R4M8			35	Putative secreted protein OS=Ixodes ricinus OX=34613 PE=2 SV=1;Putative ixodegrin protein OS=Ixodes ricinus OX=34613 PE=2 SV=1
NaN	14.2505	15.6621	15.098	16.5474	14.3317	NaN	14.09				4	4	4	48.4	48.4	48.4	10.036	0	251.51	1578000	3	34	NaN	0.431022	0.828945	0.354142	0.586492	0.958041	NaN	0.395648	V5IF06;A0A131Y8L3;A0A0K8R561;V5ICY4	V5IF06;A0A131Y8L3;A0A0K8R561;V5ICY4			37	Putative chymotrypsin inhibitor (Fragment) OS=Ixodes ricinus OX=34613 PE=2 SV=1;Putative trypsin inhibitor like cysteine rich domain protein OS=Ixodes ricinus OX=34613 PE=2 SV=1;Putative til domain protein OS=Ixodes ricinus OX=34613 PE=2 SV=1;Putative tryp
NaN	NaN	16.5586	16.9283	NaN	NaN	14.6075	16.0446				2	2	2	29.7	29.7	29.7	11.105	0	18.115	1154600	7	14	NaN	NaN	0.390119	0.434213	NaN	NaN	1.07688	0.712229	A0A6B0UF47;A0A6B0UC69;A0A0K8R5M2;V5GKA9;A0A090XAJ5	A0A6B0UF47;A0A6B0UC69;A0A0K8R5M2;V5GKA9;A0A090XAJ5			38	Putative 8.9 kDa protein OS=Ixodes ricinus OX=34613 PE=4 SV=1;Putative 8.9 kDa protein OS=Ixodes ricinus OX=34613 PE=4 SV=1;Putative 8.9 kDa protein OS=Ixodes ricinus OX=34613 PE=2 SV=1;Single domain-containing protein OS=Ixodes ricinus OX=34613 PE=2 SV=1;
15.7008	NaN	NaN	NaN	16.7032	NaN	NaN	NaN				2	2	1	18.8	18.8	10.9	11.63	0	39.228	887310	7	10	0.853248	NaN	NaN	NaN	0.167234	NaN	NaN	NaN	V5ICT6;A0A0K8RJB1;A0A0K8R5N8;V5HPZ1	V5ICT6;A0A0K8RJB1;A0A0K8R5N8;V5HPZ1			39	Single domain-containing protein OS=Ixodes ricinus OX=34613 PE=2 SV=1;Putative 8.9 kDa protein OS=Ixodes ricinus OX=34613 PE=2 SV=1;Putative 8.9 kDa protein OS=Ixodes ricinus OX=34613 PE=2 SV=1;Putative 8.9kda 1 8.9 kDa family (Fragment) OS=Ixodes ricinus
NaN	NaN	14.8732	NaN	NaN	NaN	NaN	NaN				3	3	3	9.4	9.4	9.4	35.213	0	28.975	139100	15	4	NaN	NaN	0.406776	NaN	NaN	NaN	NaN	NaN	A0A0K8R602;A0A6B0V7E4;A0A0K8RNQ7	A0A0K8R602;A0A6B0V7E4;A0A0K8RNQ7			42	Putative salivary kunitz domain protein OS=Ixodes ricinus OX=34613 PE=2 SV=1;Putative kunitz OS=Ixodes ricinus OX=34613 PE=4 SV=1;Putative salivary kunitz domain protein (Fragment) OS=Ixodes ricinus OX=34613 PE=2 SV=1
NaN	NaN	NaN	NaN	NaN	17.1724	NaN	NaN				1	1	1	9.6	9.6	9.6	12.713	0	78.385	456540	5	3	NaN	NaN	NaN	NaN	NaN	0.0821026	NaN	NaN	A0A0K8R633	A0A0K8R633			43	Putative ixodes 10 kDa peptide protein OS=Ixodes ricinus OX=34613 PE=2 SV=1
NaN	NaN	15.6707	NaN	NaN	NaN	NaN	NaN				2	2	2	17.3	17.3	17.3	8.4996	0	33.546	248340	3	4	NaN	NaN	0.817466	NaN	NaN	NaN	NaN	NaN	A0A0K8R6A4	A0A0K8R6A4			45	Putative ixodegrin protein OS=Ixodes ricinus OX=34613 PE=2 SV=1
14.4114	NaN	NaN	NaN	NaN	16.7652	NaN	NaN				1	1	1	5.8	5.8	5.8	25.789	0	45.451	398940	9	5	0.609717	NaN	NaN	NaN	NaN	0.484808	NaN	NaN	V5HMW9;B7ZDG9;A0A6B0V8A3;B7ZDH5;A0A6B0V847;A0A6B0VAP2;A0A0K8REK7;B7ZDH0;A0A0K8R6J7;V5HS14;A0A0K8RM17;A0A0K8RFQ7;A0A147BX53;A0A0K8REW9;A0A147BWS0;A0A147BX94;A0A6B0VAV9	V5HMW9;B7ZDG9;A0A6B0V8A3;B7ZDH5;A0A6B0V847;A0A6B0VAP2;A0A0K8REK7;B7ZDH0;A0A0K8R6J7;V5HS14;A0A0K8RM17;A0A0K8RFQ7;A0A147BX53;A0A0K8REW9;A0A147BWS0;A0A147BX94;A0A6B0VAV9			46	Putative lipocalin (Fragment) OS=Ixodes ricinus OX=34613 PE=2 SV=1;Lipocalin OS=Ixodes ricinus OX=34613 GN=lir8 PE=2 SV=1;Putative lipocalin OS=Ixodes ricinus OX=34613 PE=4 SV=1;Lipocalin OS=Ixodes ricinus OX=34613 GN=lir12 PE=2 SV=1;Putative lipocalin OS=
NaN	15.4408	NaN	NaN	NaN	16.8816	17.197	NaN				4	4	4	48.2	48.2	48.2	9.1877	0	51.33	903500	6	17	NaN	0.137196	NaN	NaN	NaN	0.118622	0.409697	NaN	A0A0K8R6R6	A0A0K8R6R6			47	Putative salivary kunitz domain protein OS=Ixodes ricinus OX=34613 PE=2 SV=1
NaN	NaN	NaN	14.6607	NaN	NaN	NaN	NaN				7	2	0	37.3	12.7	0	24.46	0	34.66	184880	9	8	NaN	NaN	NaN	0.301424	NaN	NaN	NaN	NaN	A0A6B0V415;A0A0K8R7L3;A0A147BWT0;V5H9D8;V5HBB4;V5H080;A0A0K8R7M1	A0A6B0V415;A0A0K8R7L3;A0A147BWT0			51	Putative salivary lipocalin OS=Ixodes ricinus OX=34613 PE=4 SV=1;Putative salivary lipocalin OS=Ixodes ricinus OX=34613 PE=2 SV=1;Putative salivary lipocalin (Fragment) OS=Ixodes ricinus OX=34613 PE=4 SV=1
NaN	NaN	NaN	15.8647	NaN	NaN	NaN	NaN				1	1	1	23.2	23.2	23.2	9.1655	0	40.485	214820	5	4	NaN	NaN	NaN	0.220171	NaN	NaN	NaN	NaN	V5HAP3;A0A0K8R7M2	V5HAP3;A0A0K8R7M2			52	Putative secreted protein OS=Ixodes ricinus OX=34613 PE=2 SV=1;Putative secreted protein OS=Ixodes ricinus OX=34613 PE=2 SV=1
NaN	NaN	NaN	14.3514	15.1036	17.0231	NaN	NaN				2	2	2	8.4	8.4	8.4	35.632	0	79.397	752860	15	11	NaN	NaN	NaN	0.189695	1.03354	0.170573	NaN	NaN	A0A6B0V916;A0A6B0V8U9;A0A0K8R7Q2;A0A0K8RAW8;A0A6B0UX22;V5IK16;A0A6B0V6X1;A0A0K8R6H6;A0A6B0V8H6;A0A6B0V7K0;A0A6B0V8P1;A0A6B0V829;A0A147BH09;A0A6B0V9L0	A0A6B0V916;A0A6B0V8U9;A0A0K8R7Q2;A0A0K8RAW8;A0A6B0UX22;V5IK16;A0A6B0V6X1;A0A0K8R6H6;A0A6B0V8H6;A0A6B0V7K0;A0A6B0V8P1;A0A6B0V829;A0A147BH09;A0A6B0V9L0			53	Putative lipocalin (Fragment) OS=Ixodes ricinus OX=34613 PE=4 SV=1;Putative lipocalin (Fragment) OS=Ixodes ricinus OX=34613 PE=4 SV=1;Putative salivary lipocalin OS=Ixodes ricinus OX=34613 PE=2 SV=1;Putative salivary lipocalin OS=Ixodes ricinus OX=34613 PE
14.2329	NaN	15.3993	NaN	NaN	15.6424	NaN	NaN				5	3	2	19.6	13.7	5.5	24.619	0	68.197	431580	9	11	0.32625	NaN	0.577406	NaN	NaN	0.311139	NaN	NaN	A0A0K8R7V3;A0A0K8R359;A0A0K8R7V4;V5ICV8;V5IC69;A0A090X963;A0A6B0V290;A0A6B0V2Z3;A0A0K8R9W6	A0A0K8R7V3;A0A0K8R359;A0A0K8R7V4			55	Putative salivary lipocalin OS=Ixodes ricinus OX=34613 PE=2 SV=1;Putative salivary lipocalin OS=Ixodes ricinus OX=34613 PE=2 SV=1;Putative salivary lipocalin OS=Ixodes ricinus OX=34613 PE=2 SV=1
NaN	NaN	NaN	NaN	NaN	NaN	14.4044	NaN				2	2	2	14.7	14.7	14.7	19.962	0	12.394	55432	11	3	NaN	NaN	NaN	NaN	NaN	NaN	1.31292	NaN	A0A0K8R971;V5HIR6;A0A0K8R834;A0A6B0V912;V5H278;V5HU47;A0A0K8RGE9;V5HM08;V5IJZ6;A0A147BW02;A0A147BVW8;A0A6B0VAE6;A0A6B0VBB9;A0A6B0V9A5;A0A6B0V8W7	A0A0K8R971;V5HIR6;A0A0K8R834;A0A6B0V912;V5H278;V5HU47;A0A0K8RGE9;V5HM08;V5IJZ6;A0A147BW02;A0A147BVW8;A0A6B0VAE6;A0A6B0VBB9;A0A6B0V9A5;A0A6B0V8W7			57	Putative metalloprotease OS=Ixodes ricinus OX=34613 PE=2 SV=1;Putative tick metalloprotease OS=Ixodes ricinus OX=34613 PE=2 SV=1;Putative metalloprotease OS=Ixodes ricinus OX=34613 PE=2 SV=1;Putative secreted metalloprotease OS=Ixodes ricinus OX=34613 PE=4
NaN	NaN	NaN	NaN	NaN	NaN	NaN	15.9314				4	4	4	13.1	13.1	13.1	22.52	0	126.14	450170	12	11	NaN	NaN	NaN	NaN	NaN	NaN	NaN	0.654536	A0A0K8R8A7	A0A0K8R8A7			59	Putative salivary lipocalin OS=Ixodes ricinus OX=34613 PE=2 SV=1
NaN	NaN	NaN	NaN	16.518	NaN	14.9917	13.8716				1	1	1	11.5	11.5	11.5	20.438	0	56.337	467970	11	8	NaN	NaN	NaN	NaN	0.0187154	NaN	0.380489	0.984995	A0A0K8R8J2	A0A0K8R8J2			61	Putative isac anti-complement OS=Ixodes ricinus OX=34613 PE=2 SV=1
18.8142	17.9558	NaN	18.592	NaN	NaN	NaN	NaN				2	2	1	19.9	19.9	14.2	18.315	0	96.853	3910200	10	18	0.157039	0.343788	NaN	0.309652	NaN	NaN	NaN	NaN	A0A0K8R8T8;V5H4H0	A0A0K8R8T8;V5H4H0			63	Putative secreted protein OS=Ixodes ricinus OX=34613 PE=2 SV=1;Uncharacterized protein (Fragment) OS=Ixodes ricinus OX=34613 PE=2 SV=1
18.595	13.8447	17.4206	19.5197	15.5758	15.5587	NaN	15.4645				6	6	6	42.6	42.6	42.6	18.207	0	223.36	10398000	8	59	0.181168	0.577074	1.02586	0.306733	0.883007	0.499961	NaN	2.04825	A0A0K8R8U4	A0A0K8R8U4			64	Putative secreted protein OS=Ixodes ricinus OX=34613 PE=2 SV=1
19.8144	NaN	NaN	NaN	NaN	NaN	NaN	NaN				5	5	5	17.3	17.3	17.3	22.47	0	316.51	4311200	9	15	0.132589	NaN	NaN	NaN	NaN	NaN	NaN	NaN	A0A0K8R926;V5HPZ3;A0A0K8RKY7	A0A0K8R926			65	Putative salivary lipocalin OS=Ixodes ricinus OX=34613 PE=2 SV=1
NaN	NaN	15.762	NaN	15.2061	NaN	NaN	NaN				2	2	2	9.9	9.9	9.9	18.673	0	39.087	327540	4	7	NaN	NaN	0.136996	NaN	0.188265	NaN	NaN	NaN	A0A0K8R950	A0A0K8R950			67	Putative is4 protein OS=Ixodes ricinus OX=34613 PE=2 SV=1
16.9347	NaN	NaN	NaN	NaN	NaN	NaN	NaN				9	9	9	46.9	46.9	46.9	19.536	0	213.04	958400	9	15	0.0510236	NaN	NaN	NaN	NaN	NaN	NaN	NaN	A0A0K8R979	A0A0K8R979			68	Putative ixodes 8-cys protein OS=Ixodes ricinus OX=34613 PE=2 SV=1
16.5106	16.5376	17.9808	18.8991	18.9837	17.6608	16.0853	NaN				10	10	3	33.1	33.1	12.7	18.724	0	323.31	15287000	11	126	0.046083	0.130929	1.633	0.260514	0.0606432	0.127089	0.51495	NaN	A0A0K8R9C4	A0A0K8R9C4			69	Putative two thyropin domains protein OS=Ixodes ricinus OX=34613 PE=2 SV=1
17.1755	NaN	18.6447	15.8144	15.4157	16.778	15.5652	16.3345				7	4	0	36.2	22.6	0	24.62	0	104.97	4726700	10	50	0.800368	NaN	0.662822	0.426977	0.371318	0.644894	0.313574	0.882658	A0A0K8R9J5;V5I4V2;V5H2F4;A0A6B0V450	A0A0K8R9J5;V5I4V2			70	Putative salivary lipocalin OS=Ixodes ricinus OX=34613 PE=2 SV=1;Putative lipocal-1 37 lipocalin (Fragment) OS=Ixodes ricinus OX=34613 PE=2 SV=1
15.8739	NaN	NaN	NaN	NaN	NaN	NaN	NaN				4	4	4	24.1	24.1	24.1	17.534	0	57.55	224090	6	6	0.195905	NaN	NaN	NaN	NaN	NaN	NaN	NaN	A0A0K8R9L5	A0A0K8R9L5			71	Putative ixodes 8-cys protein OS=Ixodes ricinus OX=34613 PE=2 SV=1
NaN	NaN	NaN	NaN	14.3658	NaN	NaN	NaN				2	2	2	42.2	42.2	42.2	11.56	0	50.767	101870	7	3	NaN	NaN	NaN	NaN	0.748514	NaN	NaN	NaN	V5II61;V5HWZ6;A0A0K8R9Y2	V5II61;V5HWZ6;A0A0K8R9Y2			74	Ixodes 8-cys protein (Fragment) OS=Ixodes ricinus OX=34613 PE=2 SV=1;Putative secreted protein (Fragment) OS=Ixodes ricinus OX=34613 PE=2 SV=1;Putative ixodes 8-cys protein OS=Ixodes ricinus OX=34613 PE=2 SV=1
NaN	NaN	15.6845	NaN	NaN	NaN	NaN	NaN				2	2	2	14.5	14.5	14.5	17.221	0	27.695	242230	8	5	NaN	NaN	0.849467	NaN	NaN	NaN	NaN	NaN	A0A0K8RAA1	A0A0K8RAA1			75	Putative ixodes 8-cys protein OS=Ixodes ricinus OX=34613 PE=2 SV=1
NaN	15.856	NaN	15.1801	NaN	16.9212	NaN	NaN				3	3	2	21.3	21.3	11.7	19.437	0	45.434	871900	9	12	NaN	0.120194	NaN	0.0877929	NaN	0.468288	NaN	NaN	A0A0K8RAD9;A0A6B0V148;A0A6B0V292;A0A6B0V271	A0A0K8RAD9;A0A6B0V148;A0A6B0V292;A0A6B0V271			76	Putative ixodes 8-cys protein OS=Ixodes ricinus OX=34613 PE=2 SV=1;Putative conserved secreted protein OS=Ixodes ricinus OX=34613 PE=3 SV=1;Putative conserved secreted protein OS=Ixodes ricinus OX=34613 PE=3 SV=1;Putative conserved secreted protein OS=Ixod
NaN	NaN	NaN	NaN	17.8221	NaN	NaN	NaN				2	2	2	25	25	25	13.874	0	23.649	1696200	7	11	NaN	NaN	NaN	NaN	0.350849	NaN	NaN	NaN	A0A0K8RCS4;A0A0K8RAH5;A0A0K8RJI1;A0A0K8R9U0	A0A0K8RCS4;A0A0K8RAH5;A0A0K8RJI1;A0A0K8R9U0			77	Putative salp15 OS=Ixodes ricinus OX=34613 PE=2 SV=1;Putative salp15 OS=Ixodes ricinus OX=34613 PE=2 SV=1;Putative salp15 OS=Ixodes ricinus OX=34613 PE=2 SV=1;Putative salp15 OS=Ixodes ricinus OX=34613 PE=2 SV=1
NaN	NaN	NaN	15.4552	NaN	NaN	NaN	NaN				4	4	4	24.4	24.4	24.4	17.996	0	35.561	377770	8	8	NaN	NaN	NaN	0.426434	NaN	NaN	NaN	NaN	A0A0K8RAR7;A0A0K8R923	A0A0K8RAR7;A0A0K8R923			78	Putative ixodes 8-cys protein OS=Ixodes ricinus OX=34613 PE=2 SV=1;Putative ixodes 8-cys protein OS=Ixodes ricinus OX=34613 PE=2 SV=1
14.7067	14.7316	15.9149	18.6032	18.9093	14.9642	NaN	NaN				7	7	4	37.6	37.6	37.6	14.465	0	282.93	11123000	8	74	0.790242	0.661083	0.642284	0.21287	0.112539	1.3406	NaN	NaN	A0A0K8RAV8;A0A147BWJ4;A0A6B0URW1	A0A0K8RAV8;A0A147BWJ4			79	Putative salivary cystatin OS=Ixodes ricinus OX=34613 PE=2 SV=1;Putative salivary cystatin OS=Ixodes ricinus OX=34613 PE=4 SV=1
NaN	NaN	NaN	NaN	15.4198	NaN	NaN	NaN				2	2	1	16.3	16.3	7.3	19.222	0	20.31	202820	11	4	NaN	NaN	NaN	NaN	0.105777	NaN	NaN	NaN	A0A0K8RB26	A0A0K8RB26			81	Putative ixodes 8-cys protein OS=Ixodes ricinus OX=34613 PE=2 SV=1
NaN	14.0784	14.3954	NaN	16.5393	NaN	NaN	NaN				15	7	5	28.3	15.8	12.3	55.923	0	123.26	898480	27	29	NaN	0.38421	0.727826	NaN	0.700154	NaN	NaN	NaN	A0A0K8RB27;A0A6B0VAA5	A0A0K8RB27			82	Putative metalloprotease OS=Ixodes ricinus OX=34613 PE=2 SV=1
15.9439	NaN	NaN	NaN	15.3389	NaN	NaN	NaN				33	2	1	37.9	7	3.1	55.731	0	24.215	435510	25	9	0.0967564	NaN	NaN	NaN	0.347883	NaN	NaN	NaN	A0A0K8RB32;A0A0K8RHE3;A0A147BVR9	A0A0K8RB32			83	Putative metalloprotease OS=Ixodes ricinus OX=34613 PE=2 SV=1
15.3755	17.4086	16.531	16.3583	18.4144	16.0798	NaN	NaN				17	7	3	26.2	14.3	6.4	56.175	0	125.33	5065800	24	63	0.0949305	0.566367	0.149381	0.37168	0.0722961	0.836112	NaN	NaN	A0A0K8RB88;B1GTW4;A0A0K8RB81	A0A0K8RB88;B1GTW4;A0A0K8RB81			86	Putative metalloprotease OS=Ixodes ricinus OX=34613 PE=2 SV=1;Metis2 protein OS=Ixodes ricinus OX=34613 GN=metis2 PE=2 SV=1;Putative metalloprotease OS=Ixodes ricinus OX=34613 PE=2 SV=1
NaN	NaN	NaN	15.3694	NaN	NaN	NaN	NaN				9	2	2	36.1	24.1	24.1	18.708	0	20.265	219170	11	6	NaN	NaN	NaN	0.192413	NaN	NaN	NaN	NaN	A0A0K8RBA1	A0A0K8RBA1			87	Putative two thyropin domains protein OS=Ixodes ricinus OX=34613 PE=2 SV=1
NaN	NaN	20.7246	NaN	12.1746	NaN	NaN	NaN				4	4	3	35.6	35.6	23.1	12.115	0	323.31	16658000	4	29	NaN	NaN	1.13364	NaN	0.252044	NaN	NaN	NaN	A0A6B0U8B6;V5IJU5;A0A0K8RBK3;V5ICX0;A0A6B0UP36;A0A147BW62;V5HFH0;A0A6B0ULN1;V5II43;A0A0K8RLS2	A0A6B0U8B6;V5IJU5;A0A0K8RBK3;V5ICX0;A0A6B0UP36;A0A147BW62;V5HFH0;A0A6B0ULN1			88	Putative tick salivary peptide group 1 (Fragment) OS=Ixodes ricinus OX=34613 PE=4 SV=1;Basic tail protein OS=Ixodes ricinus OX=34613 PE=2 SV=1;Putative basic tail protein OS=Ixodes ricinus OX=34613 PE=2 SV=1;Basic tail protein OS=Ixodes ricinus OX=34613 PE
NaN	14.3941	NaN	NaN	NaN	19.4015	NaN	NaN				8	8	8	29.4	29.4	29.4	13.608	0	94.857	6045500	3	31	NaN	0.226905	NaN	NaN	NaN	0.0610683	NaN	NaN	A0A0K8RBP4;A0A6B0UN81;V5H076;A0A6B0UNK2;A0A6B0UMD3	A0A0K8RBP4			89	Putative ixodes 10 kDa peptide protein OS=Ixodes ricinus OX=34613 PE=2 SV=1
17.7482	16.6997	16.7171	18.132	20.0253	19.1268	NaN	14.1698				4	4	4	38.1	38.1	38.1	13.195	0	128.64	10453000	5	44	0.213808	0.371537	0.719553	0.311833	0.699568	0.268387	NaN	0.814457	A0A0K8RBT6;A0A0K8RDE6	A0A0K8RBT6;A0A0K8RDE6			90	Putative basic tail protein OS=Ixodes ricinus OX=34613 PE=2 SV=1;Putative basic tail protein OS=Ixodes ricinus OX=34613 PE=2 SV=1
NaN	15.5209	17.2757	15.4858	15.4757	NaN	NaN	NaN				5	3	3	23.1	23.1	23.1	15.908	0	44.613	2235400	4	17	NaN	1.40638	2.48287	0.720759	1.41971	NaN	NaN	NaN	V5HA90;V5I1R3;Q7YXL6;V5HC59;V5HI83;A0A6B0UP14;V5HHF7;A0A0K8RCA2;A0A6B0UN35;A0A6B0UMT5;A0A0K8RGF9;A0A6B0U2A2;A0A6B0UCD6;V5IJM2;A0A090XBH1;V5IJA6;V5HE02;A0A0K8R3M4;V5HRX0	V5HA90;V5I1R3;Q7YXL6;V5HC59;V5HI83;A0A6B0UP14;V5HHF7;A0A0K8RCA2;A0A6B0UN35;A0A6B0UMT5			96	Basic tail protein OS=Ixodes ricinus OX=34613 PE=2 SV=1;Tick salivary peptide group 1 (Fragment) OS=Ixodes ricinus OX=34613 PE=2 SV=1;Secreted protein (Fragment) OS=Ixodes ricinus OX=34613 PE=2 SV=1;Basic tail protein OS=Ixodes ricinus OX=34613 PE=2 SV=1;P
17.8901	NaN	17.9337	NaN	15.8521	NaN	NaN	NaN				4	4	1	56.1	56.1	37.9	7.4007	0	160.61	3109000	5	19	0.336087	NaN	1.14692	NaN	0.685473	NaN	NaN	NaN	V5HLG8;V5I080;V5HJN3;V5HMW8;A0A0K8RCH4;V5IK51;A0A0K8RDT5;A0A147BWF4;V5I0V4;V5I3F0;V5HV26;A0A090X8T9;A0A6B0UR78	V5HLG8;V5I080;V5HJN3;V5HMW8;A0A0K8RCH4;V5IK51;A0A0K8RDT5;A0A147BWF4			98	Putative grp-2 471 glycine rich family (Fragment) OS=Ixodes ricinus OX=34613 PE=2 SV=1;Putative grp-2 451 glycine rich family (Fragment) OS=Ixodes ricinus OX=34613 PE=2 SV=1;Basic tail protein OS=Ixodes ricinus OX=34613 PE=2 SV=1;Btsp (Fragment) OS=Ixodes
NaN	NaN	NaN	NaN	NaN	14.9498	NaN	NaN				2	2	2	21.9	21.9	21.9	12.194	0	12.879	89437	5	3	NaN	NaN	NaN	NaN	NaN	0.0369078	NaN	NaN	A0A0K8RCW1	A0A0K8RCW1			100	Putative til domain protein OS=Ixodes ricinus OX=34613 PE=2 SV=1
18.5366	19.1652	15.438	17.4	18.2602	17.6793	17.0331	NaN				35	6	0	36.5	9.2	0	55.524	0	169.14	12268000	26	92	0.0518641	0.20411	2.86407	0.34854	0.27137	0.0713809	0.253473	NaN	A0A0K8RCY2	A0A0K8RCY2			101	Putative metalloprotease OS=Ixodes ricinus OX=34613 PE=2 SV=1
19.1739	20.4275	19.5759	18.252	20.9959	19.197	15.0728	NaN				41	41	4	41.8	41.8	6.6	55.647	0	323.31	106530000	26	636	0.146033	0.103667	0.769927	0.175491	0.078044	0.145906	0.541415	NaN	A0A0K8RCY8;A0A0K8R3J0	A0A0K8RCY8			103	Putative metalloprotease OS=Ixodes ricinus OX=34613 PE=2 SV=1
NaN	18.8294	17.2481	NaN	NaN	NaN	17.9765	NaN				3	3	3	21.7	21.7	21.7	9.5357	0	49.347	5987800	4	43	NaN	0.178238	1.49276	NaN	NaN	NaN	0.0686585	NaN	A0A0K8RG55;V5HWS1;V5H1F3;V5HN97;A0A0K8RDF8;V5IJJ3;A0A0K8R4C4	A0A0K8RG55;V5HWS1;V5H1F3;V5HN97;A0A0K8RDF8;V5IJJ3			104	Putative basic tail protein OS=Ixodes ricinus OX=34613 PE=2 SV=1;Putative grp-2 478 glycine rich family (Fragment) OS=Ixodes ricinus OX=34613 PE=2 SV=1;Basic tail protein OS=Ixodes ricinus OX=34613 PE=2 SV=1;Putative tick salivary peptide group 1 OS=Ixodes
NaN	15.7615	16.5219	16.9766	NaN	15.681	NaN	NaN				10	10	8	27.5	27.5	24.5	45.538	0	106.27	1136900	20	26	NaN	0.499669	0.353065	0.583063	NaN	0.0899151	NaN	NaN	A0A0K8RDK1;A0A0K8RL88;A0A0K8RQG8;A0A147BVX5;V5HHA3;V5ID05	A0A0K8RDK1;A0A0K8RL88;A0A0K8RQG8			105	Putative metalloprotease OS=Ixodes ricinus OX=34613 PE=2 SV=1;Putative metalloprotease OS=Ixodes ricinus OX=34613 PE=2 SV=1;Putative metalloprotease (Fragment) OS=Ixodes ricinus OX=34613 PE=2 SV=1
20.6123	20.765	22.0649	20.7953	22.0215	22.0418	19.2318	19.7681				3	3	3	39.4	39.4	39.4	9.5719	0	309.85	100240000	3	97	0.162404	0.421316	0.618072	0.32334	0.0696256	0.0841317	0.427927	1.74759	V5H5D1;A0A0K8RDP8	V5H5D1;A0A0K8RDP8			108	Putative secreted protein OS=Ixodes ricinus OX=34613 PE=2 SV=1;Putative salivary kunitz domain protein OS=Ixodes ricinus OX=34613 PE=2 SV=1
21.0858	21.2995	21.345	20.2408	21.605	20.4877	19.4223	16.746				5	5	1	60.4	60.4	33	10.061	0	263.1	88904000	5	137	0.29825	0.271547	0.530856	0.296757	0.068377	0.201067	0.360437	0.81735	V5HHS9;V5HNG7;A0A0K8RDT2;V5HCJ2;V5I5L3;V5HD62;V5GN02;V5HHY5;A0A147BXX5;A0A0K8RCQ8;V5H0P6;V5HJ95;V5H7M9;A0A6B0U227;V5GJP9;A0A6B0U0S7;V5HIE5;V5HM74;V5HDV2;A0A147BWG3;A0A147BX25;A0A0K8RAU7;V5HT52;A0A0K8R540;V5GXW8;A0A147BX45;V5I224;A0A147BX49;V5HSL7;V5HKR2;V5IEV2;V5IJL9	V5HHS9;V5HNG7;A0A0K8RDT2;V5HCJ2;V5I5L3;V5HD62;V5GN02;V5HHY5;A0A147BXX5;A0A0K8RCQ8;V5H0P6;V5HJ95;V5H7M9;A0A6B0U227;V5GJP9;A0A6B0U0S7;V5HIE5;V5HM74;V5HDV2;A0A147BWG3			109	Btsp OS=Ixodes ricinus OX=34613 PE=2 SV=1;Putative grp-2 478 glycine rich family OS=Ixodes ricinus OX=34613 PE=2 SV=1;Putative basic tail protein OS=Ixodes ricinus OX=34613 PE=2 SV=1;Basic tail protein OS=Ixodes ricinus OX=34613 PE=2 SV=1;Putative grp-2 47
NaN	NaN	NaN	NaN	15.8425	15.6295	15.4653	NaN				4	4	4	16.3	16.3	16.3	38.775	0	72.837	565140	18	15	NaN	NaN	NaN	NaN	0.682477	0.393103	0.44366	NaN	A0A0K8RE04;V5HY81;A0A090XBU2	A0A0K8RE04;V5HY81			110	Putative salivary lipocalin OS=Ixodes ricinus OX=34613 PE=2 SV=1;Putative secreted histamine binding protein of 19.5 kDa (Fragment) OS=Ixodes ricinus OX=34613 PE=2 SV=1
NaN	13.835	13.7141	14.6829	14.5991	14.6966	NaN	NaN				7	4	4	17.9	12.4	12.4	46.373	0	30.778	349160	20	16	NaN	0.191894	0.102585	0.488861	0.0601284	0.75114	NaN	NaN	A0A0K8REN3;A0A0K8RCZ4;A0A0K8RAY4;A0A0K8RCW7;A0A0K8RBU2	A0A0K8REN3;A0A0K8RCZ4;A0A0K8RAY4;A0A0K8RCW7			113	Putative metalloprotease OS=Ixodes ricinus OX=34613 PE=2 SV=1;Putative metalloprotease OS=Ixodes ricinus OX=34613 PE=2 SV=1;Putative metalloprotease OS=Ixodes ricinus OX=34613 PE=2 SV=1;Putative metalloprotease OS=Ixodes ricinus OX=34613 PE=2 SV=1
NaN	NaN	NaN	NaN	NaN	14.3816	NaN	NaN				2	2	2	40	40	40	8.4798	0	31.574	103490	5	5	NaN	NaN	NaN	NaN	NaN	0.378364	NaN	NaN	A0A0K8RGA4;V5IBX5;V5I1M7	A0A0K8RGA4;V5IBX5;V5I1M7			119	Putative salivary kunitz domain protein OS=Ixodes ricinus OX=34613 PE=2 SV=1;Putative secreted protein OS=Ixodes ricinus OX=34613 PE=2 SV=1;Putative secreted protein OS=Ixodes ricinus OX=34613 PE=2 SV=1
NaN	NaN	NaN	NaN	15.521	NaN	16.6939	NaN				4	4	4	22	22	22	16.5	0	66.575	572800	8	16	NaN	NaN	NaN	NaN	0.843929	NaN	0.554658	NaN	A0A0K8RH70;A0A0K8RIT8;A0A6B0UXG8;A0A0K8RGZ2;A0A6B0V089;A0A6B0V496	A0A0K8RH70;A0A0K8RIT8			122	Putative ixodes 8-cys protein OS=Ixodes ricinus OX=34613 PE=2 SV=1;Putative ixodes 8-cys protein OS=Ixodes ricinus OX=34613 PE=2 SV=1
NaN	NaN	NaN	NaN	NaN	17.0379	NaN	NaN				10	5	3	47.6	32.6	26.7	21.534	0	89.528	588530	12	10	NaN	NaN	NaN	NaN	NaN	0.396179	NaN	NaN	A0A0K8RHB7	A0A0K8RHB7			124	Putative salivary lipocalin OS=Ixodes ricinus OX=34613 PE=2 SV=1
NaN	13.9454	NaN	NaN	15.1209	14.407	NaN	NaN				2	2	2	14.6	14.6	14.6	16.155	0	34.904	341750	4	12	NaN	0.415145	NaN	NaN	0.219401	0.0513672	NaN	NaN	A0A0K8RHD9	A0A0K8RHD9			125	PA107 OS=Ixodes ricinus OX=34613 PE=2 SV=1
NaN	NaN	NaN	NaN	14.4757	NaN	NaN	NaN				2	2	2	11.9	11.9	11.9	17.973	0	13.636	82589	9	3	NaN	NaN	NaN	NaN	0.217416	NaN	NaN	NaN	V5H1Y1;A0A6B0VCB8;B1GTW7;A0A0K8RHQ0;V5H213;A0A0K8RQH1;A0A6B0VDV4;A0A6B0VF85;A0A147BVY9	V5H1Y1;A0A6B0VCB8;B1GTW7;A0A0K8RHQ0;V5H213;A0A0K8RQH1;A0A6B0VDV4;A0A6B0VF85;A0A147BVY9			127	Putative tick metalloprotease OS=Ixodes ricinus OX=34613 PE=2 SV=1;Putative secreted metalloprotease OS=Ixodes ricinus OX=34613 PE=4 SV=1;Metis5 protein OS=Ixodes ricinus OX=34613 GN=metis5 PE=2 SV=1;Putative metalloprotease OS=Ixodes ricinus OX=34613 PE=2
NaN	16.1963	17.8486	16.2345	14.7008	16.0535	NaN	NaN				10	4	2	56.3	23.7	6.7	14.623	0	163.94	3885200	5	33	NaN	0.836572	1.83497	0.718859	0.69267	0.660938	NaN	NaN	A0A0K8RHV4	A0A0K8RHV4			129	Putative microplusin OS=Ixodes ricinus OX=34613 PE=2 SV=1
NaN	NaN	NaN	NaN	14.4548	NaN	NaN	NaN				3	2	2	22.6	15	15	14.513	0	35.875	83519	8	3	NaN	NaN	NaN	NaN	0.276218	NaN	NaN	NaN	A0A6B0USA3;A0A0K8RI01	A0A6B0USA3;A0A0K8RI01			130	Putative salivary cystatin OS=Ixodes ricinus OX=34613 PE=4 SV=1;Putative salivary cystatin OS=Ixodes ricinus OX=34613 PE=2 SV=1
17.0326	17.8452	18.1136	17.169	16.912	17.1603	14.8902	NaN				10	1	0	56.3	19.3	0	14.569	0	52.879	2916200	5	17	0.109745	0.0246443	0.275191	0.0294219	0.0836943	0.00264615	0.461223	NaN	A0A0K8RI15;A0A090XCQ9	A0A0K8RI15;A0A090XCQ9			131	Putative microplusin OS=Ixodes ricinus OX=34613 PE=2 SV=1;Putative microplusin preprotein OS=Ixodes ricinus OX=34613 PE=2 SV=1
NaN	15.4356	NaN	NaN	NaN	18.9785	NaN	NaN				15	15	9	66	66	38.8	21.402	0	254.06	4123600	13	44	NaN	0.433074	NaN	NaN	NaN	0.0470782	NaN	NaN	A0A0K8RIB9;V5H539;V5H9Z1;V5HNR4;V5HY35;A0A0K8RAC1;A0A0K8R958;V5HY98;A0A0K8R4N1	A0A0K8RIB9			133	Putative salivary lipocalin OS=Ixodes ricinus OX=34613 PE=2 SV=1
18.0582	19.5568	20.6977	20.6634	20.6309	19.7066	NaN	16.5729				4	4	4	35.6	35.6	35.6	11.255	0	118.8	41891000	3	78	0.137176	0.102051	0.831566	0.262831	0.0542864	0.187924	NaN	0.406744	A0A0K8RIZ7	A0A0K8RIZ7			134	Putative 8.9 kDa protein OS=Ixodes ricinus OX=34613 PE=2 SV=1
NaN	NaN	14.6363	NaN	NaN	NaN	NaN	NaN				1	1	1	3.5	3.5	3.5	38.509	0	41.143	65121	20	2	NaN	NaN	0.109783	NaN	NaN	NaN	NaN	NaN	A0A131XQ40;A0A0K8RKU6;A0A0K8RJ89	A0A131XQ40;A0A0K8RKU6;A0A0K8RJ89			136	Putative tick serpins 9 (Fragment) OS=Ixodes ricinus OX=34613 PE=2 SV=1;Putative salivary serpin OS=Ixodes ricinus OX=34613 PE=2 SV=1;Putative salivary serpin OS=Ixodes ricinus OX=34613 PE=2 SV=1
NaN	NaN	15.8325	NaN	NaN	NaN	NaN	NaN				1	1	1	17.1	17.1	17.1	8.3573	0	84.194	301510	2	5	NaN	NaN	0.376382	NaN	NaN	NaN	NaN	NaN	A0A0K8RJZ9	A0A0K8RJZ9			139	Putative ixodegrin protein OS=Ixodes ricinus OX=34613 PE=2 SV=1
20.6414	NaN	15.2511	NaN	19.572	NaN	14.358	NaN				6	6	5	47.1	47.1	47.1	7.8485	0	292.05	16535000	6	41	0.256467	NaN	0.0606544	NaN	0.0879482	NaN	0.368573	NaN	V5IJK7;V5I3U3;V5I3B7;A0A0K8RK94;A0A6B0US99;V5H0A8;A0A6B0UEC0;V5I2F2;A0A090X7R1	V5IJK7;V5I3U3;V5I3B7;A0A0K8RK94;A0A6B0US99;V5H0A8			140	Tick salivary peptide group 1 (Fragment) OS=Ixodes ricinus OX=34613 PE=2 SV=1;Putative grp-2 463 glycine rich family (Fragment) OS=Ixodes ricinus OX=34613 PE=2 SV=1;Tick salivary peptide group 1 (Fragment) OS=Ixodes ricinus OX=34613 PE=2 SV=1;Putative basi
14.1795	NaN	17.1725	NaN	NaN	NaN	NaN	NaN				6	3	1	31.4	16.4	8.6	24.621	0	196.19	1860700	10	21	1.07799	NaN	1.02643	NaN	NaN	NaN	NaN	NaN	A0A0K8RKQ2;A0A6B0V474;A0A0K8RGP5	A0A0K8RKQ2;A0A6B0V474			142	Putative salivary lipocalin OS=Ixodes ricinus OX=34613 PE=2 SV=1;Putative salivary lipocalin OS=Ixodes ricinus OX=34613 PE=4 SV=1
15.5695	15.6722	16.74	16.7111	17.8563	15.1178	13.8823	NaN				9	9	9	44.5	44.5	44.5	24.999	0	228.4	4076000	14	70	1.43211	0.604726	0.237131	0.258265	0.613983	1.00532	0.892641	NaN	A0A8F3C463;A0A8F2ZDF9;A0A8F2ZCY0;A0A8F2ZCL3;A0A131XVU7;A0A0K8RKR5;A0A8F2ZCL9;A0A8F2ZD32;A0A090X7Y3	A0A8F3C463;A0A8F2ZDF9;A0A8F2ZCY0;A0A8F2ZCL3;A0A131XVU7;A0A0K8RKR5;A0A8F2ZCL9;A0A8F2ZD32;A0A090X7Y3			143	AV422 OS=Ixodes ricinus OX=34613 PE=2 SV=1;AV422 OS=Ixodes ricinus OX=34613 PE=2 SV=1;AV422 OS=Ixodes ricinus OX=34613 PE=2 SV=1;AV422 OS=Ixodes ricinus OX=34613 PE=2 SV=1;Putative secreted salivary gland peptide OS=Ixodes ricinus OX=34613 PE=2 SV=1;Putati
NaN	NaN	15.8855	NaN	15.225	NaN	NaN	NaN				7	2	2	19.4	8.1	8.1	24.407	0	105.39	453610	9	9	NaN	NaN	0.57549	NaN	0.416305	NaN	NaN	NaN	A0A0K8RKR7;V5I4C9;A0A090XEA4	A0A0K8RKR7;V5I4C9			144	Putative salivary protein antigen p23 OS=Ixodes ricinus OX=34613 PE=2 SV=1;Salivary protein antigen p23 (Fragment) OS=Ixodes ricinus OX=34613 PE=2 SV=1
14.831	14.2007	15.4988	14.8755	16.6119	15.3048	NaN	13.3398				7	7	2	19.1	19.1	8	24.548	0	127.96	1653100	9	50	0.570225	0.167695	1.06676	1.9525	0.60553	1.35812	NaN	0.319983	V5H0U9;A0A0K8RLA1;A0A090X9M3	V5H0U9;A0A0K8RLA1;A0A090X9M3			147	Putative conserved secreted protein OS=Ixodes ricinus OX=34613 PE=2 SV=1;Putative salivary protein antigen p23 OS=Ixodes ricinus OX=34613 PE=2 SV=1;Putative salivary protein antigen p23 OS=Ixodes ricinus OX=34613 PE=2 SV=1
NaN	15.5562	NaN	NaN	NaN	NaN	NaN	NaN				5	5	5	23.9	23.9	23.9	9.2494	0	96.07	410210	2	14	NaN	0.355409	NaN	NaN	NaN	NaN	NaN	NaN	A0A0K8RLD3	A0A0K8RLD3			149	Putative ixodegrin protein OS=Ixodes ricinus OX=34613 PE=2 SV=1
15.3375	NaN	NaN	NaN	NaN	NaN	NaN	NaN				2	2	2	34.2	34.2	34.2	7.8579	0	30.854	143290	2	4	0.325288	NaN	NaN	NaN	NaN	NaN	NaN	NaN	A0A0K8RLS7;V5HI82;V5HFU4	A0A0K8RLS7;V5HI82;V5HFU4			150	Putative ixodegrin protein OS=Ixodes ricinus OX=34613 PE=2 SV=1;Putative salivary secreted peptide OS=Ixodes ricinus OX=34613 PE=2 SV=1;Putative salivary secreted peptide OS=Ixodes ricinus OX=34613 PE=2 SV=1
NaN	NaN	NaN	NaN	15.5918	15.7495	14.3475	NaN				6	6	1	19.3	19.3	4.2	34.55	0	58.502	688830	17	20	NaN	NaN	NaN	NaN	0.204268	0.328265	0.528374	NaN	A0A0K8RM12;A0A6B0V6D2;B7ZDH4;A0A0K8RFE8;A0A6B0V6Y9;A0A0K8RK33;A0A0K8REH1;A0A6B0V4T4;A0A0K8RM52;A0A0K8RM28	A0A0K8RM12;A0A6B0V6D2;B7ZDH4			151	Putative salivary lipocalin OS=Ixodes ricinus OX=34613 PE=2 SV=1;Putative lipocalin lipocalin (Fragment) OS=Ixodes ricinus OX=34613 PE=4 SV=1;Lipocalin OS=Ixodes ricinus OX=34613 GN=lir11 PE=2 SV=1
NaN	18.0535	18.1197	18.0005	17.7193	16.063	NaN	15.1123				2	2	2	27.1	27.1	27.1	11.513	0	97.658	4123100	2	25	NaN	0.357149	1.29984	0.241373	0.0465126	0.869951	NaN	0.654348	A0A0K8RMJ2;A0A6B0UJG9	A0A0K8RMJ2;A0A6B0UJG9			153	Putative til domain protein OS=Ixodes ricinus OX=34613 PE=2 SV=1;Putative chymotrypsin inhibitor OS=Ixodes ricinus OX=34613 PE=3 SV=1
NaN	NaN	NaN	NaN	17.7592	NaN	18.1308	NaN				3	3	3	15.4	15.4	15.4	19.822	0	36.663	1388100	8	8	NaN	NaN	NaN	NaN	0.0902273	NaN	1.02656	NaN	A0A0K8RMJ7;V5IJN0;V5H7N6	A0A0K8RMJ7			154	Putative ixodes 8-cys protein OS=Ixodes ricinus OX=34613 PE=2 SV=1
NaN	NaN	NaN	NaN	14.3922	NaN	NaN	NaN				7	4	4	14.6	8.8	8.8	59.654	0	107.54	166600	25	7	NaN	NaN	NaN	NaN	0.633177	NaN	NaN	NaN	A0A0K8RMY8	A0A0K8RMY8			156	Putative metalloprotease (Fragment) OS=Ixodes ricinus OX=34613 PE=2 SV=1
15.403	14.9836	17.3537	17.0852	17.1496	16.6046	14.5431	NaN				2	2	1	33.6	33.6	11.5	11.908	0	41.689	2364500	8	24	0.498779	0.187888	0.510303	0.375225	0.262355	0.168766	0.115824	NaN	A0A0K8RN57;A0A147BPB9;A0A131YBV2	A0A0K8RN57;A0A147BPB9;A0A131YBV2			157	Putative til domain protein (Fragment) OS=Ixodes ricinus OX=34613 PE=2 SV=1;Putative secreted salivary peptide OS=Ixodes ricinus OX=34613 PE=4 SV=1;Putative secreted salivary peptide OS=Ixodes ricinus OX=34613 PE=2 SV=1
16.6823	NaN	NaN	NaN	NaN	18.0846	NaN	NaN				3	3	3	25.9	25.9	25.9	12.459	0	82.03	1700300	5	11	0.658562	NaN	NaN	NaN	NaN	0.243609	NaN	NaN	A0A0K8RN64;V5H254;V5HIR8	A0A0K8RN64;V5H254;V5HIR8			158	Putative salivary kunitz domain protein (Fragment) OS=Ixodes ricinus OX=34613 PE=2 SV=1;Putative tick kunitz 38 (Fragment) OS=Ixodes ricinus OX=34613 PE=2 SV=1;Putative tick kunitz 38 (Fragment) OS=Ixodes ricinus OX=34613 PE=2 SV=1
20.895	22.4312	22.2934	22.4794	22.6258	22.398	19.8122	21.039				7	7	6	61.7	61.7	61.7	11.485	0	323.31	185430000	6	248	0.0446057	0.0406015	1.04019	0.262472	0.016634	0.0928701	0.517691	0.39933	A0A0K8RNV1;A0A6B0UC23;A0A147BX56	A0A0K8RNV1			162	Putative til domain protein OS=Ixodes ricinus OX=34613 PE=2 SV=1
NaN	17.591	14.5223	13.8895	18.4064	NaN	13.7744	NaN				9	9	0	22.3	22.3	0	59.712	0	225.37	3949900	25	49	NaN	0.281515	0.281324	0.35077	0.225964	NaN	0.407389	NaN	A0A0K8RP66	A0A0K8RP66			164	Putative metalloprotease (Fragment) OS=Ixodes ricinus OX=34613 PE=2 SV=1
15.7523	14.3152	14.7324	15.7409	15.6939	15.0982	NaN	NaN				11	11	3	20.3	20.3	3.8	54.869	0	262.8	1573400	25	46	1.05899	0.250834	0.209914	0.0431969	0.705316	0.0999501	NaN	NaN	A0A0K8RP95;A0A0K8RJ69;A0A0K8RDZ3	A0A0K8RP95			166	Putative metalloprotease (Fragment) OS=Ixodes ricinus OX=34613 PE=2 SV=1
16.7108	NaN	NaN	NaN	NaN	NaN	NaN	NaN				5	5	5	11.2	11.2	11.2	53.41	0	68.044	634390	27	11	0.40957	NaN	NaN	NaN	NaN	NaN	NaN	NaN	A0A0K8RPI7;A0A0K8RNS4;V5H752	A0A0K8RPI7;A0A0K8RNS4			167	Putative metalloprotease (Fragment) OS=Ixodes ricinus OX=34613 PE=2 SV=1;Putative metalloprotease (Fragment) OS=Ixodes ricinus OX=34613 PE=2 SV=1
15.2823	NaN	NaN	NaN	NaN	NaN	NaN	NaN				2	2	2	17.9	17.9	17.9	11.828	0	30.734	129240	4	3	0.939335	NaN	NaN	NaN	NaN	NaN	NaN	NaN	A0A0K8RPK1	A0A0K8RPK1			168	Putative ixodegrin protein (Fragment) OS=Ixodes ricinus OX=34613 PE=2 SV=1
NaN	NaN	NaN	NaN	NaN	14.116	NaN	NaN				2	2	2	12.8	12.8	12.8	36.016	0	23.063	53604	17	3	NaN	NaN	NaN	NaN	NaN	1.19354	NaN	NaN	V5HHU8;V5HBW8;V5GWP6;A0A0K8RPU8;V5HMH9;V5GKN4;A0A0K8RF05	V5HHU8;V5HBW8;V5GWP6;A0A0K8RPU8;V5HMH9;V5GKN4;A0A0K8RF05			172	Uncharacterized protein OS=Ixodes ricinus OX=34613 PE=2 SV=1;Uncharacterized protein OS=Ixodes ricinus OX=34613 PE=2 SV=1;Uncharacterized protein OS=Ixodes ricinus OX=34613 PE=2 SV=1;Uncharacterized protein (Fragment) OS=Ixodes ricinus OX=34613 PE=2 SV=1;U
NaN	14.9252	NaN	NaN	14.9892	NaN	NaN	NaN				2	2	2	12.4	12.4	12.4	23.239	0	30.753	282050	6	8	NaN	0.147155	NaN	NaN	0.120287	NaN	NaN	NaN	A0A0K8RPW2;A0A131XWM2;A0A131XXY0;A0A147BV48	A0A0K8RPW2;A0A131XWM2;A0A131XXY0;A0A147BV48			173	Putative glycine rich protein (Fragment) OS=Ixodes ricinus OX=34613 PE=2 SV=1;Putative glycine-rich secreted cement protein (Fragment) OS=Ixodes ricinus OX=34613 PE=2 SV=1;Putative glycine-rich secreted cement protein (Fragment) OS=Ixodes ricinus OX=34613
14.1648	NaN	NaN	NaN	NaN	NaN	NaN	NaN				2	2	2	9.4	9.4	9.4	37.72	0	21.25	59084	17	3	0.973928	NaN	NaN	NaN	NaN	NaN	NaN	NaN	A0A0K8RQI0	A0A0K8RQI0			176	Putative metalloprotease (Fragment) OS=Ixodes ricinus OX=34613 PE=2 SV=1
NaN	NaN	NaN	NaN	15.7505	NaN	NaN	NaN				5	2	0	34.7	10.9	0	11.67	0	16.763	434520	7	7	NaN	NaN	NaN	NaN	0.463414	NaN	NaN	NaN	V5HDK7;A0A0K8RQP2	V5HDK7;A0A0K8RQP2			177	Single domain-containing protein OS=Ixodes ricinus OX=34613 PE=2 SV=1;Putative 8.9 kDa protein (Fragment) OS=Ixodes ricinus OX=34613 PE=2 SV=1
NaN	14.4739	NaN	NaN	14.9956	14.9618	NaN	NaN				2	2	2	12.6	12.6	12.6	11.367	0	23.436	481880	6	16	NaN	0.838407	NaN	NaN	0.688697	0.4199	NaN	NaN	B2RTM0;A0A131YAE6;A0A131Y252;A0A0K8RQR8;P62806	B2RTM0;A0A131YAE6;A0A131Y252;A0A0K8RQR8;P62806	Histone H4	Hist2h4;Hist1h4a	179	Histone H4 OS=Mus musculus OX=10090 GN=Hist2h4 PE=1 SV=1;Histone H4 (Fragment) OS=Ixodes ricinus OX=34613 PE=2 SV=1;Histone H4 (Fragment) OS=Ixodes ricinus OX=34613 PE=2 SV=1;Histone H4 (Fragment) OS=Ixodes ricinus OX=34613 PE=2 SV=1;Histone H4 OS=Mus musc
16.973	16.2439	16.622	NaN	NaN	NaN	NaN	NaN				6	6	6	20.6	20.6	20.6	41.633	0	115.56	1377200	19	20	0.306789	0.626956	0.866124	NaN	NaN	NaN	NaN	NaN	A0A0K8RS01;A0A6B0VD17;A0A0K8R2U0;V5HDZ0	A0A0K8RS01;A0A6B0VD17;A0A0K8R2U0			182	Putative metalloprotease (Fragment) OS=Ixodes ricinus OX=34613 PE=2 SV=1;Putative secreted metalloprotease (Fragment) OS=Ixodes ricinus OX=34613 PE=4 SV=1;Putative metalloprotease (Fragment) OS=Ixodes ricinus OX=34613 PE=2 SV=1
16.8686	18.0193	NaN	16.5144	18.1537	17.5236	NaN	NaN				2	2	2	8.4	8.4	8.4	15.142	0	19.573	3461800	7	20	0.57575	0.0944193	NaN	0.396971	0.154732	0.509215	NaN	NaN	P27661;A0AUV1;C0HKE4;C0HKE8;C0HKE6;C0HKE7;C0HKE9;Q64426;C0HKE3;C0HKE1;Q149V4;B2RWH3;Q8R1M2;B2RVF0;C0HKE2;Q8CGP6;Q8CGP7;Q64523;Q64522;Q6GSS7;Q8BFU2;Q8CGP5;A0A0N4SV66;Q8CGP4;A3KPD0;C0HKE5;A2AB79;Q3UA95;G3UWL7;V5HJX3;B2RVP5;P0C0S6;Q3THW5;V5HZA1;A0A0K8RI49;A0A0K8RIJ1	P27661;A0AUV1;C0HKE4;C0HKE8;C0HKE6;C0HKE7;C0HKE9;Q64426;C0HKE3;C0HKE1;Q149V4;B2RWH3;Q8R1M2;B2RVF0;C0HKE2;Q8CGP6;Q8CGP7;Q64523;Q64522;Q6GSS7;Q8BFU2;Q8CGP5;A0A0N4SV66;Q8CGP4;A3KPD0;C0HKE5;A2AB79;Q3UA95;G3UWL7;V5HJX3;B2RVP5;P0C0S6;Q3THW5;V5HZA1;A0A0K8RI49;A0A0K8RIJ1	Histone H2AX;Histone H2A;Histone H2A.J;Histone H2A type 1-H;Histone H2A type 1-K;Histone H2A type 2-C;Histone H2A type 2-B;Histone H2A type 2-A;Histone H2A type 3;Histone H2A type 1-F;Histone H2A.Z;Histone H2A.V	H2afx;Hist1h2ah;H2A;Hist2h2ac;Hist2h2aa1;H2afj;Hist1h2ad;Hist1h2ak;Hist2h2ab;Hist3h2a;Hist1h2af;Hist1h2aa;H2afz;H2afv	183	Histone H2AX OS=Mus musculus OX=10090 GN=H2ax PE=1 SV=2;Histone H2A (Fragment) OS=Mus musculus OX=10090 GN=H2ac12 PE=2 SV=1;Histone H2A type 1-E OS=Mus musculus OX=10090 GN=H2ac8 PE=1 SV=1;Histone H2A type 1-O OS=Mus musculus OX=10090 GN=Hist1h2ao PE=1 SV=
NaN	14.9681	NaN	15.3575	16.1749	NaN	NaN	NaN				2	2	2	33	33	33	12.187	0	81.42	555460	6	12	NaN	0.316188	NaN	0.562726	0.111763	NaN	NaN	NaN	A0A131XSV9;V5I1C9;V5HW13	A0A131XSV9;V5I1C9;V5HW13			187	Putative tick ixodegrin OS=Ixodes ricinus OX=34613 PE=2 SV=1;Putative conserved secreted protein OS=Ixodes ricinus OX=34613 PE=2 SV=1;Putative tick ixodegrin OS=Ixodes ricinus OX=34613 PE=2 SV=1
NaN	15.2904	NaN	NaN	14.7752	14.4775	NaN	NaN				5	5	5	12.3	12.3	12.3	39.982	0	36.806	446120	18	19	NaN	0.134304	NaN	NaN	0.746363	0.9263	NaN	NaN	A0A131XUC4;V5HHY0;V5ICJ5	A0A131XUC4;V5HHY0;V5ICJ5			188	Putative trypsin (Fragment) OS=Ixodes ricinus OX=34613 PE=2 SV=1;Putative trypsin-like serine protease (Fragment) OS=Ixodes ricinus OX=34613 PE=2 SV=1;Putative basic proline-rich protein OS=Ixodes ricinus OX=34613 PE=2 SV=1
14.3752	NaN	16.4266	14.643	16.2793	14.1183	NaN	NaN				10	10	0	17	17	0	64.239	0	229.19	2755800	32	68	0.108439	NaN	1.28389	0.574203	0.0485864	0.344936	NaN	NaN	A0A131XVS6	A0A131XVS6			189	Putative apolipophorin (Fragment) OS=Ixodes ricinus OX=34613 PE=2 SV=1
NaN	14.5671	NaN	18.8756	20.0481	15.7453	NaN	NaN				10	4	0	56.3	15.6	0	14.495	0	323.31	18419000	5	64	NaN	1.29368	NaN	0.535716	0.122257	0.64978	NaN	NaN	A0A131Y8T5	A0A131Y8T5			199	Putative microplusin OS=Ixodes ricinus OX=34613 PE=2 SV=1
15.5854	NaN	16.249	14.764	16.1995	NaN	NaN	NaN				63	1	1	47	1.9	1.9	132.38	0	111.7	1473400	71	18	0.324557	NaN	0.743011	0.402884	2.01486	NaN	NaN	NaN	A0A131Y9E6	A0A131Y9E6			200	Putative vitellogenin-2 (Fragment) OS=Ixodes ricinus OX=34613 PE=2 SV=1
NaN	NaN	NaN	NaN	14.3211	13.8898	NaN	NaN				3	3	3	2.5	2.5	2.5	189.64	0	55.546	184670	62	10	NaN	NaN	NaN	NaN	0.297528	0.199686	NaN	NaN	A0A147BCJ1	A0A147BCJ1			201	Putative glycine rich protein OS=Ixodes ricinus OX=34613 PE=4 SV=1
14.7376	18.2627	17.2941	NaN	19.0339	15.8312	17.4708	NaN				3	3	3	39.7	39.7	39.7	13.436	0	67.99	7236500	3	32	0.66993	0.323573	0.724218	NaN	0.379782	0.185775	0.25635	NaN	V5IFM6;V5IIW8;A0A147BFI1;V5H6E3;V5HSR9;A0A147BWP4;V5IFV3;V5HFS5;V5HB37;A0A0K8R548	V5IFM6;V5IIW8;A0A147BFI1;V5H6E3;V5HSR9;A0A147BWP4			203	Btsp OS=Ixodes ricinus OX=34613 PE=2 SV=1;Putative grp-2 483 glycine rich family (Fragment) OS=Ixodes ricinus OX=34613 PE=2 SV=1;Putative btsp (Fragment) OS=Ixodes ricinus OX=34613 PE=4 SV=1;Putative tick salivary peptide group 1 (Fragment) OS=Ixodes ricin
15.6229	12.8215	17.4555	15.4164	18.2967	16.7096	14.9274	NaN				6	6	6	17.3	17.3	17.3	58.1	0	161.2	4898000	25	45	0.692827	0.77916	1.042	0.519271	0.0412724	0.439018	0.282494	NaN	A0A147BG64;V5HRS6;A0A131XQY7	A0A147BG64;V5HRS6;A0A131XQY7			205	Secreted protein OS=Ixodes ricinus OX=34613 PE=4 SV=1;Secreted protein (Fragment) OS=Ixodes ricinus OX=34613 PE=2 SV=1;Putative secreted protein (Fragment) OS=Ixodes ricinus OX=34613 PE=2 SV=1
NaN	NaN	14.962	NaN	14.7919	NaN	NaN	NaN				2	2	2	6.9	6.9	6.9	43.455	0	255.06	273630	19	8	NaN	NaN	0.440338	NaN	0.333972	NaN	NaN	NaN	A0A147BPH4;V5ICY0;A0A6B0UX99;A0A131XS90;A0A6B0VCV5;A0A6B0VBG8	A0A147BPH4;V5ICY0;A0A6B0UX99;A0A131XS90;A0A6B0VCV5;A0A6B0VBG8			208	Putative serine proteinase inhibitor OS=Ixodes ricinus OX=34613 PE=3 SV=1;Putative tick serpins 4 OS=Ixodes ricinus OX=34613 PE=2 SV=1;Putative blood meal-induced serine protease inhibitor (Fragment) OS=Ixodes ricinus OX=34613 PE=4 SV=1;Putative blood meal
NaN	NaN	NaN	15.3324	14.4293	NaN	NaN	NaN				2	2	2	19.3	19.3	19.3	13.168	0	27.448	270260	7	7	NaN	NaN	NaN	0.631689	0.433603	NaN	NaN	NaN	A0A147BRC8	A0A147BRC8			211	Prokineticin domain-containing protein OS=Ixodes ricinus OX=34613 PE=4 SV=1
14.6904	NaN	16.6416	16.1362	15.4104	14.9687	NaN	14.6416				7	7	7	25	25	25	35.09	0	114.3	1792900	19	38	0.00463008	NaN	0.324795	0.170271	0.513569	0.328391	NaN	0.557098	A0A147BTZ8	A0A147BTZ8			212	Putative extracellular matrix protein slit OS=Ixodes ricinus OX=34613 PE=4 SV=1
NaN	NaN	NaN	NaN	17.8601	NaN	NaN	NaN				7	5	4	54.3	46.7	22.8	10.106	0	302.89	2519500	3	20	NaN	NaN	NaN	NaN	0.597637	NaN	NaN	NaN	A0A147BVF3	A0A147BVF3			213	Putative microplusin (Fragment) OS=Ixodes ricinus OX=34613 PE=4 SV=1
NaN	NaN	NaN	NaN	18.0791	15.8636	NaN	NaN				14	7	4	38.3	18.8	8.7	33.224	0	88.924	1933600	14	17	NaN	NaN	NaN	NaN	0.200524	0.0688653	NaN	NaN	A0A147BVZ3	A0A147BVZ3			215	Putative secreted metalloprotease (Fragment) OS=Ixodes ricinus OX=34613 PE=4 SV=1
16.8859	NaN	NaN	NaN	14.1275	NaN	NaN	NaN				2	2	2	21.3	21.3	21.3	13.089	0	28.711	481750	5	8	0.0139487	NaN	NaN	NaN	0.320772	NaN	NaN	NaN	A0A147BWK1;A0A0K8R2Z3;A0A6B0V111	A0A147BWK1;A0A0K8R2Z3;A0A6B0V111			221	Putative btsp OS=Ixodes ricinus OX=34613 PE=4 SV=1;Putative cuticular protein (Fragment) OS=Ixodes ricinus OX=34613 PE=2 SV=1;Putative cuticular protein (Fragment) OS=Ixodes ricinus OX=34613 PE=4 SV=1
NaN	NaN	NaN	15.2401	16.6338	NaN	NaN	NaN				5	3	2	36.8	21.8	21.8	14.669	0	49.767	495100	7	10	NaN	NaN	NaN	0.902968	0.160813	NaN	NaN	NaN	A0A147BWR5	A0A147BWR5			224	Putative salivary cystatin OS=Ixodes ricinus OX=34613 PE=4 SV=1
NaN	NaN	NaN	NaN	NaN	14.8113	15.8958	NaN				2	2	2	9	9	9	22.929	0	48.708	161810	13	5	NaN	NaN	NaN	NaN	NaN	0.253993	0.288641	NaN	A0A147BX06;A0A0K8R7U3	A0A147BX06;A0A0K8R7U3			225	Putative salivary protein OS=Ixodes ricinus OX=34613 PE=4 SV=1;Putative secreted protein OS=Ixodes ricinus OX=34613 PE=2 SV=1
NaN	NaN	17.326	NaN	19.2324	18.5477	NaN	NaN				3	1	1	46.2	33	33	10.158	0	100.04	5603100	5	18	NaN	NaN	1.95393	NaN	0.213495	0.167338	NaN	NaN	A0A147BX18	A0A147BX18			226	Putative btsp OS=Ixodes ricinus OX=34613 PE=4 SV=1
17.3028	NaN	14.4672	NaN	NaN	14.0243	NaN	NaN				3	3	3	30.2	30.2	30.2	9.5748	0	107.66	1156600	4	20	0.209277	NaN	0.987712	NaN	NaN	0.416295	NaN	NaN	A0A147BXD6	A0A147BXD6			229	Putative tick kunitz 56 (Fragment) OS=Ixodes ricinus OX=34613 PE=4 SV=1
15.1166	13.6137	NaN	16.4587	14.4803	NaN	NaN	NaN				5	5	4	44.9	44.9	35.3	17.047	0	48.125	1017200	10	21	0.100154	0.609697	NaN	1.88603	0.0128538	NaN	NaN	NaN	A0A1L1SST0;Q5SVY2;Q3UAJ1;Q3TE63;Q9CZK9;P17742;V5HKW0	A0A1L1SST0;Q5SVY2;Q3UAJ1;Q3TE63;Q9CZK9;P17742	Peptidyl-prolyl cis-trans isomerase;Peptidyl-prolyl cis-trans isomerase A;Peptidyl-prolyl cis-trans isomerase A, N-terminally processed	Ppia	231	Peptidyl-prolyl cis-trans isomerase OS=Mus musculus OX=10090 GN=Ppia PE=1 SV=1;Peptidyl-prolyl cis-trans isomerase OS=Mus musculus OX=10090 GN=Ppia PE=1 SV=1;Peptidyl-prolyl cis-trans isomerase OS=Mus musculus OX=10090 GN=Ppia PE=2 SV=1;Peptidyl-prolyl cis
14.1143	NaN	NaN	NaN	NaN	NaN	NaN	NaN				3	3	3	61.4	61.4	61.4	5.0016	0	18.618	173440	3	6	0.458315	NaN	NaN	NaN	NaN	NaN	NaN	NaN	D3YXF4;D3YXN6;Q8BWN0;A0A2I3BQ03;P63101;D3YW45	D3YXF4;D3YXN6;Q8BWN0;A0A2I3BQ03;P63101;D3YW45	14-3-3 protein zeta/delta	Ywhaz	233	Tyrosine 3-monooxygenase/tryptophan 5-monooxygenase activation protein, zeta polypeptide (Fragment) OS=Mus musculus OX=10090 GN=Ywhaz PE=1 SV=8;Tyrosine 3-monooxygenase/tryptophan 5-monooxygenase activation protein, zeta polypeptide (Fragment) OS=Mus muscu
NaN	NaN	NaN	14.905	NaN	NaN	NaN	NaN				4	4	4	27.4	27.4	27.4	28.463	0	69.609	166790	9	7	NaN	NaN	NaN	0.228599	NaN	NaN	NaN	NaN	A0A338P703;A0A338P7G1;A0A338P7H5;Q3UEK9;Q3UEK5;Q3TIU3;P29699;O35399	A0A338P703;A0A338P7G1;A0A338P7H5;Q3UEK9;Q3UEK5;Q3TIU3;P29699	Alpha-2-HS-glycoprotein	Ahsg	234	Alpha-2-HS-glycoprotein OS=Mus musculus OX=10090 GN=Ahsg PE=1 SV=1;Alpha-2-HS-glycoprotein OS=Mus musculus OX=10090 GN=Ahsg PE=1 SV=1;Alpha-2-HS-glycoprotein OS=Mus musculus OX=10090 GN=Ahsg PE=1 SV=1;Alpha-2-HS-glycoprotein OS=Mus musculus OX=10090 GN=Ahs
15.2202	NaN	NaN	17.6979	15.263	NaN	NaN	NaN				2	2	2	16.4	16.4	16.4	14.646	0	34.386	1089900	7	12	0.250671	NaN	NaN	0.233731	0.368812	NaN	NaN	NaN	A0A384DV91;P35175;D6REU3;Q497J0	A0A384DV91;P35175;D6REU3;Q497J0	Stefin-1	Stfa1;BC100530	235	Stefin A1 OS=Mus musculus OX=10090 GN=Stfa1 PE=1 SV=1;Stefin-1 OS=Mus musculus OX=10090 GN=Stfa1 PE=3 SV=1;Cystatin domain containing 5 OS=Mus musculus OX=10090 GN=Cstdc5 PE=1 SV=1;Cystatin domain containing 5 OS=Mus musculus OX=10090 GN=Cstdc5 PE=1 SV=1
NaN	NaN	NaN	14.4063	NaN	NaN	NaN	NaN				4	4	3	19.3	19.3	12	18.559	0	39.465	149240	10	8	NaN	NaN	NaN	0.269977	NaN	NaN	NaN	NaN	Q544Y7;A0A494B9A7;F8WGL3;Q9CX22;P18760;Q3UHW9;P45591	Q544Y7;A0A494B9A7;F8WGL3;Q9CX22;P18760	Cofilin-1	Cfl1	236	Cofilin 1, non-muscle OS=Mus musculus OX=10090 GN=Cfl1 PE=2 SV=1;Cofilin 1, non-muscle OS=Mus musculus OX=10090 GN=Cfl1 PE=1 SV=1;Cofilin 1, non-muscle OS=Mus musculus OX=10090 GN=Cfl1 PE=1 SV=1;ADF-H domain-containing protein OS=Mus musculus OX=10090 GN=C
NaN	14.6681	NaN	NaN	14.963	NaN	NaN	NaN				2	2	2	9.9	9.9	9.9	33.944	0	63.122	202530	20	8	NaN	0.183525	NaN	NaN	0.621599	NaN	NaN	NaN	A0A494BBD8;Q4FK88;Q4FJV4;Q3U5N9;B7STB7;Q3US43;P10107	A0A494BBD8;Q4FK88;Q4FJV4;Q3U5N9;B7STB7;Q3US43;P10107	Annexin;Annexin A1	Anxa1	237	Annexin OS=Mus musculus OX=10090 GN=Anxa1 PE=1 SV=1;Annexin OS=Mus musculus OX=10090 GN=Anxa1 PE=2 SV=1;Annexin OS=Mus musculus OX=10090 GN=Anxa1 PE=1 SV=1;Annexin OS=Mus musculus OX=10090 GN=Anxa1 PE=2 SV=1;Annexin OS=Mus musculus OX=10090 GN=Anxa1 PE=2 S
NaN	NaN	NaN	NaN	15.3563	NaN	NaN	NaN				3	3	3	38.6	38.6	38.6	6.8746	0	19.865	138000	5	4	NaN	NaN	NaN	NaN	0.447644	NaN	NaN	NaN	A0A6B0TTT3;V5HRG5;A0A6B0TS77;V5I4D4;V5IJU6	A0A6B0TTT3;V5HRG5;A0A6B0TS77			238	Putative glycine-rich cell wall structural protein 1.8 OS=Ixodes ricinus OX=34613 PE=4 SV=1;Putative neuropeptide-like protein 31 OS=Ixodes ricinus OX=34613 PE=2 SV=1;Putative glycine-rich cell wall structural protein 1.8 OS=Ixodes ricinus OX=34613 PE=4 SV
NaN	15.8058	16.3564	NaN	18.2918	15.0816	NaN	NaN				2	2	2	24.3	24.3	24.3	7.8156	0	76.016	2315100	2	22	NaN	0.205714	0.901913	NaN	0.0632922	0.0736503	NaN	NaN	A0A6B0TT79;V5GJL0	A0A6B0TT79;V5GJL0			240	Putative salivary secreted peptide OS=Ixodes ricinus OX=34613 PE=4 SV=1;Putative salivary secreted peptide OS=Ixodes ricinus OX=34613 PE=2 SV=1
NaN	NaN	NaN	NaN	14.6491	13.8942	NaN	NaN				1	1	1	19.1	19.1	19.1	7.7851	0	57.252	97664	3	4	NaN	NaN	NaN	NaN	0.0403362	0.134913	NaN	NaN	A0A6B0U0V4;A0A6B0TWR1	A0A6B0U0V4;A0A6B0TWR1			241	Putative 5.3 kDa protein OS=Ixodes ricinus OX=34613 PE=4 SV=1;Putative 5.3 kDa protein OS=Ixodes ricinus OX=34613 PE=4 SV=1
NaN	NaN	NaN	NaN	NaN	13.7471	NaN	NaN				2	2	2	18.3	18.3	18.3	8.2414	0	59.697	64030	4	4	NaN	NaN	NaN	NaN	NaN	1.7956	NaN	NaN	A0A6B0U346;A0A147BWL0	A0A6B0U346;A0A147BWL0			243	Putative 5.3 kDa protein OS=Ixodes ricinus OX=34613 PE=4 SV=1;Putative 5.3 kDa protein OS=Ixodes ricinus OX=34613 PE=4 SV=1
14.1296	NaN	15.1515	12.6991	17.9333	NaN	NaN	NaN				4	4	2	40.5	40.5	30.4	8.9823	0	56.495	1777600	6	21	1.20602	NaN	1.17847	0.318846	0.22822	NaN	NaN	NaN	A0A6B0U5K2;V5IK65;V5HM00;V5H887;A0A6B0U494;A0A0K8RFK3;A0A0K8REX9;A0A6B0U799;A0A6B0TXP9;V5HD71;A0A0K8R9T5	A0A6B0U5K2;V5IK65;V5HM00;V5H887			246	Putative 8.9 kDa protein OS=Ixodes ricinus OX=34613 PE=4 SV=1;8.9 kDa protein OS=Ixodes ricinus OX=34613 PE=2 SV=1;8.9 kDa protein OS=Ixodes ricinus OX=34613 PE=2 SV=1;Secreted protein OS=Ixodes ricinus OX=34613 PE=2 SV=1
17.4621	16.0476	17.4666	NaN	18.4981	15.1023	NaN	NaN				5	2	0	27.7	10.9	0	11.441	0	31.92	4963200	6	32	0.182507	0.0938225	0.92584	NaN	0.18076	0.55897	NaN	NaN	A0A6B0U6Y4;V5HVA9	A0A6B0U6Y4;V5HVA9			247	Putative 8.9 kDa protein OS=Ixodes ricinus OX=34613 PE=4 SV=1;8.9 kDa protein OS=Ixodes ricinus OX=34613 PE=2 SV=1
NaN	18.6703	17.0512	18.46	17.5848	NaN	16.2765	NaN				7	7	5	37.6	37.6	37.6	10.062	0	107.17	6454700	6	47	NaN	0.496565	0.943094	0.219538	1.15093	NaN	0.333555	NaN	A0A6B0UBV8;A0A6B0U6V4;V5H0F0;V5HWL7;A0A090X823;A0A147BFL4;A0A0K8RB15;V5HAP0;A0A147BX60	A0A6B0UBV8;A0A6B0U6V4;V5H0F0;V5HWL7;A0A090X823;A0A147BFL4;A0A0K8RB15			248	Putative tick salivary peptide group 1 (Fragment) OS=Ixodes ricinus OX=34613 PE=4 SV=1;Putative tick salivary peptide group 1 (Fragment) OS=Ixodes ricinus OX=34613 PE=4 SV=1;Putative grp-2 451 glycine rich family (Fragment) OS=Ixodes ricinus OX=34613 PE=2
16.8599	16.6574	14.7897	NaN	16.2905	14.728	NaN	NaN				7	7	2	34.7	34.7	15.8	11.489	0	68.73	2322800	4	44	0.3151	0.258064	1.95912	NaN	0.100764	0.312748	NaN	NaN	A0A6B0UF18;V5IFS0;B0AZW3;A0A0K8RKV1	A0A6B0UF18;V5IFS0			250	Putative 8.9 kDa protein OS=Ixodes ricinus OX=34613 PE=4 SV=1;Single domain-containing protein OS=Ixodes ricinus OX=34613 PE=2 SV=1
15.2992	NaN	NaN	NaN	17.7355	NaN	NaN	NaN				5	3	0	34.7	23.8	0	11.471	0	29.305	1091300	6	13	0.241244	NaN	NaN	NaN	0.167876	NaN	NaN	NaN	A0A6B0UGC0	A0A6B0UGC0			251	Putative 8.9 kDa protein OS=Ixodes ricinus OX=34613 PE=4 SV=1
15.682	17.309	15.9596	18.9588	19.2461	17.3502	NaN	NaN				2	2	1	35.6	35.6	23	9.911	0	154.47	8093400	5	39	0.950306	0.649669	1.26761	0.410919	0.197531	0.258807	NaN	NaN	V5HMQ3;A0A6B0UK28;V5HGV5;V5ICZ5;A0A6B0UND1;V5HRU7	V5HMQ3;A0A6B0UK28;V5HGV5;V5ICZ5;A0A6B0UND1;V5HRU7			254	Putative 8.9kda 37 8.9 kDa family (Fragment) OS=Ixodes ricinus OX=34613 PE=2 SV=1;Putative 8.9 kDa protein (Fragment) OS=Ixodes ricinus OX=34613 PE=4 SV=1;Single domain-containing protein (Fragment) OS=Ixodes ricinus OX=34613 PE=2 SV=1;Single domain-contai
17.9331	NaN	NaN	NaN	16.9316	NaN	NaN	NaN				4	3	3	36.3	36.3	36.3	10.467	0	112.2	2162400	6	22	0.0153918	NaN	NaN	NaN	0.419828	NaN	NaN	NaN	V5HBW3;A0A6B0UNK8;A0A6B0UQU3	V5HBW3;A0A6B0UNK8;A0A6B0UQU3			258	Uncharacterized protein OS=Ixodes ricinus OX=34613 PE=2 SV=1;Putative tick salivary peptide group 1 OS=Ixodes ricinus OX=34613 PE=4 SV=1;Putative tick salivary peptide group 1 OS=Ixodes ricinus OX=34613 PE=4 SV=1
NaN	NaN	NaN	15.7239	17.8764	NaN	NaN	NaN				8	2	2	37	17	17	14.56	0	112.42	1636400	4	15	NaN	NaN	NaN	1.22571	0.704713	NaN	NaN	NaN	A0A6B0US26;A0A6B0US22	A0A6B0US26;A0A6B0US22			259	Putative microplusin OS=Ixodes ricinus OX=34613 PE=4 SV=1;Putative microplusin OS=Ixodes ricinus OX=34613 PE=4 SV=1
NaN	NaN	14.0011	14.5468	13.9125	NaN	NaN	NaN				7	3	3	51.1	36.3	36.3	14.606	0	60.477	237520	3	11	NaN	NaN	0.557388	0.32415	0.0526559	NaN	NaN	NaN	A0A6B0UTF6	A0A6B0UTF6			260	Putative microplusin OS=Ixodes ricinus OX=34613 PE=4 SV=1
NaN	NaN	NaN	14.8202	NaN	NaN	NaN	NaN				2	2	2	22.9	22.9	22.9	17.129	0	29.399	81498	8	3	NaN	NaN	NaN	0.376519	NaN	NaN	NaN	NaN	A0A6B0UWE8;A0A6B0UXG5;A0A0K8R3B4	A0A6B0UWE8;A0A6B0UXG5;A0A0K8R3B4			261	Putative conserved secreted protein OS=Ixodes ricinus OX=34613 PE=3 SV=1;Putative conserved secreted protein OS=Ixodes ricinus OX=34613 PE=3 SV=1;Putative ixodes 8-cys protein OS=Ixodes ricinus OX=34613 PE=2 SV=1
NaN	NaN	NaN	NaN	16.189	18.3237	NaN	NaN				2	2	2	8.3	8.3	8.3	20.736	0	22.638	1429500	8	9	NaN	NaN	NaN	NaN	0.756941	0.565929	NaN	NaN	A0A6B0UZ06;A0A6B0V258;A0A6B0V0N0	A0A6B0UZ06;A0A6B0V258;A0A6B0V0N0			263	Secreted protein (Fragment) OS=Ixodes ricinus OX=34613 PE=4 SV=1;Putative secreted protein OS=Ixodes ricinus OX=34613 PE=4 SV=1;Putative secreted protein OS=Ixodes ricinus OX=34613 PE=4 SV=1
14.9287	17.4337	NaN	NaN	16.4529	19.3529	NaN	NaN				2	2	2	20.4	20.4	20.4	20.288	0	102.68	3252700	9	17	1.92741	0.467412	NaN	NaN	0.157535	0.14	NaN	NaN	A0A6B0V072;A0A0K8R980;A0A0K8RIK3;V5HHQ2;A0A6B0V0D7;A0A0K8RL16	A0A6B0V072;A0A0K8R980;A0A0K8RIK3;V5HHQ2;A0A6B0V0D7;A0A0K8RL16			264	Putative conserved secreted protein OS=Ixodes ricinus OX=34613 PE=4 SV=1;Putative basic tail protein OS=Ixodes ricinus OX=34613 PE=2 SV=1;Putative basic tail protein OS=Ixodes ricinus OX=34613 PE=2 SV=1;Basic tail protein OS=Ixodes ricinus OX=34613 PE=2 SV
15.1255	14.9523	NaN	14.3958	15.2299	16.5881	NaN	NaN				1	1	1	8.6	8.6	8.6	16.559	0	56.976	692490	9	13	0.18803	0.461286	NaN	0.0145282	0.183418	0.0475457	NaN	NaN	V5HLV0;A0A6B0V073;A0A6B0V3J5;A0A6B0V2J1;A0A6B0V423	V5HLV0;A0A6B0V073;A0A6B0V3J5;A0A6B0V2J1;A0A6B0V423			265	Evasin (Fragment) OS=Ixodes ricinus OX=34613 PE=2 SV=1;Putative evasin OS=Ixodes ricinus OX=34613 PE=4 SV=1;Putative evasin (Fragment) OS=Ixodes ricinus OX=34613 PE=4 SV=1;Putative evasin OS=Ixodes ricinus OX=34613 PE=4 SV=1;Putative evasin (Fragment) OS=I
NaN	17.3916	NaN	NaN	NaN	16.5086	NaN	NaN				1	1	1	7.1	7.1	7.1	22.623	0	45.743	675010	10	5	NaN	0.225755	NaN	NaN	NaN	0.282538	NaN	NaN	A0A6B0V1H2;A0A6B0V136;A0A6B0V0V5	A0A6B0V1H2;A0A6B0V136;A0A6B0V0V5			266	Putative salivary lipocalin OS=Ixodes ricinus OX=34613 PE=4 SV=1;Putative salivary lipocalin OS=Ixodes ricinus OX=34613 PE=4 SV=1;Putative salivary lipocalin OS=Ixodes ricinus OX=34613 PE=4 SV=1
17.0845	NaN	NaN	NaN	NaN	16.5606	NaN	NaN				4	4	0	36.1	36.1	0	21.393	0	47.264	1086000	10	15	1.09892	NaN	NaN	NaN	NaN	0.636041	NaN	NaN	A0A6B0V1J4	A0A6B0V1J4			267	Putative 18 1 18.9 kDa secreted protein OS=Ixodes ricinus OX=34613 PE=4 SV=1
15.266	NaN	18.3948	16.582	15.7554	17.0663	NaN	NaN				7	7	0	37.2	37.2	0	23.847	0	287.14	5102900	8	42	0.967619	NaN	1.10817	0.614767	0.140537	2.20628	NaN	NaN	A0A6B0V2L2	A0A6B0V2L2			270	Putative salivary lipocalin OS=Ixodes ricinus OX=34613 PE=4 SV=1
15.3827	NaN	NaN	NaN	NaN	NaN	NaN	NaN				7	3	1	25.8	9.7	8.8	24.429	0	80.454	222760	11	6	0.366346	NaN	NaN	NaN	NaN	NaN	NaN	NaN	A0A6B0V3Q4	A0A6B0V3Q4			271	Putative salivary lipocalin OS=Ixodes ricinus OX=34613 PE=4 SV=1
NaN	NaN	NaN	NaN	NaN	15.1396	NaN	NaN				1	1	1	8.4	8.4	8.4	26.538	0	40.747	111570	10	3	NaN	NaN	NaN	NaN	NaN	0.0447389	NaN	NaN	A0A6B0V4M7	A0A6B0V4M7			274	Putative lipocalin OS=Ixodes ricinus OX=34613 PE=4 SV=1
15.7751	NaN	NaN	NaN	NaN	NaN	NaN	NaN				3	3	3	9.7	9.7	9.7	41.432	0	40.669	406360	15	9	0.019707	NaN	NaN	NaN	NaN	NaN	NaN	NaN	A0A6B0VAW0;V5HCR2	A0A6B0VAW0;V5HCR2			276	Putative secreted metalloprotease OS=Ixodes ricinus OX=34613 PE=4 SV=1;Putative secreted protein OS=Ixodes ricinus OX=34613 PE=2 SV=1
17.1718	18.977	16.4893	17.3378	18.959	18.1796	15.186	NaN				17	13	0	25.6	18.5	0	55.05	0	279.25	13646000	24	98	0.321173	0.156764	1.41279	0.295344	0.0951745	0.210453	0.883316	NaN	A0A6B0VCE1;A0A6B0VDM9;A0A6B0VC31	A0A6B0VCE1			277	Putative metalloprotease 2 (Fragment) OS=Ixodes ricinus OX=34613 PE=4 SV=1
NaN	15.4868	15.9065	14.2446	15.8989	14.9212	NaN	NaN				11	4	0	20.9	5.9	0	56.41	0	42.1	1194300	27	28	NaN	1.35651	0.727716	1.00153	0.320765	0.433399	NaN	NaN	A0A6B0VD48;A0A0K8R446	A0A6B0VD48			279	Putative secreted metalloprotease OS=Ixodes ricinus OX=34613 PE=4 SV=1
15.9015	NaN	NaN	NaN	NaN	NaN	NaN	NaN				6	2	1	10.5	4.3	2.4	56.338	0	11.517	271030	24	6	0.126399	NaN	NaN	NaN	NaN	NaN	NaN	NaN	A0A6B0VDQ9;A0A6B0VCN0	A0A6B0VDQ9			281	Putative secreted metalloprotease OS=Ixodes ricinus OX=34613 PE=4 SV=1
13.8965	NaN	NaN	NaN	NaN	NaN	NaN	NaN				2	2	2	4.1	4.1	4.1	64.838	0	19.118	54144	28	3	0.184711	NaN	NaN	NaN	NaN	NaN	NaN	NaN	A0A6B0VEW8;E3SS49;E3SS40;E3SS19;E3SS18;A0A0K8RID7;Q58E64;Q3UZQ3;Q3UA81;Q3TII3;A0A7D5BM75;A0A0K8RLJ0;P10126;P62631	A0A6B0VEW8;E3SS49;E3SS40;E3SS19;E3SS18;A0A0K8RID7;Q58E64;Q3UZQ3;Q3UA81;Q3TII3;A0A7D5BM75;A0A0K8RLJ0;P10126;P62631	Elongation factor 1-alpha;Elongation factor 1-alpha 1;Elongation factor 1-alpha 2	Eef1a1;Eef1a2	282	Putative translation elongation factor ef-1 alpha/tu OS=Ixodes ricinus OX=34613 PE=3 SV=1;Translation elongation factor EF1-alpha (Fragment) OS=Ixodes ricinus OX=34613 PE=3 SV=1;Translation elongation factor EF1-alpha (Fragment) OS=Ixodes ricinus OX=34613
17.5951	NaN	20.9139	20.0442	20.4715	18.0615	NaN	NaN				63	9	4	39.5	8.1	3.3	175.93	0	155.49	20702000	91	43	1.31368	NaN	0.577419	0.188595	0.429033	1.14532	NaN	NaN	A0A6B0VFW3	A0A6B0VFW3			283	Putative vitellogenin OS=Ixodes ricinus OX=34613 PE=4 SV=1
NaN	NaN	16.0905	15.0844	16.6839	15.0528	NaN	NaN				35	9	6	38.9	12.3	9.2	88.251	0	185.67	2252100	46	41	NaN	NaN	1.93714	0.773993	0.20409	0.613507	NaN	NaN	A0A6B0VGF6;A0A6B0VBT1	A0A6B0VGF6			284	Putative vitellogenin-2 (Fragment) OS=Ixodes ricinus OX=34613 PE=4 SV=1
15.0397	16.2888	15.1009	17.645	17.1361	16.4416	13.9409	14.9582				4	4	4	4.3	4.3	4.3	135.29	0	66.129	3341100	54	53	0.316541	0.461013	1.02378	0.183749	0.462024	0.32905	0.299656	0.348969	V5HBQ6;V5H7Z4;A0A6B0VH44;V5IJW7;V5HT12;V5HD72;V5GZG8	V5HBQ6;V5H7Z4;A0A6B0VH44;V5IJW7			285	Putative extracellular space OS=Ixodes ricinus OX=34613 PE=2 SV=1;Putative alpha-macroglobulin OS=Ixodes ricinus OX=34613 PE=2 SV=1;Alpha-2-macroglobulin 2 splicing variant 1 OS=Ixodes ricinus OX=34613 PE=2 SV=1;Putative extracellular space (Fragment) OS=I
NaN	NaN	14.7532	14.4321	14.2774	13.3757	NaN	NaN				5	5	5	4.6	4.6	4.6	165.01	0	59.069	393370	81	16	NaN	NaN	0.663774	0.312549	0.894048	0.0824231	NaN	NaN	B8R3M2;A0A7L9DJ15	B8R3M2;A0A7L9DJ15			286	Alpha-2-macroglobiln splicing variant 1 OS=Ixodes ricinus OX=34613 PE=2 SV=1;Alpha-2-macroglobulin 1 splicing variant 1 (Fragment) OS=Ixodes ricinus OX=34613 PE=2 SV=1
NaN	NaN	NaN	NaN	14.0003	NaN	NaN	NaN				2	2	2	20.4	20.4	20.4	10.271	0	27.328	188610	2	5	NaN	NaN	NaN	NaN	0.364715	NaN	NaN	NaN	A2A591;Q9D638	A2A591;Q9D638	Keratin-associated protein 3-1;Keratin-associated protein 3-2	Krtap3-1;Krtap3-2	290	Keratin-associated protein 3-1 OS=Mus musculus OX=10090 GN=Krtap3-1 PE=3 SV=1;Keratin-associated protein 3-2 OS=Mus musculus OX=10090 GN=Krtap3-2 PE=3 SV=2
NaN	NaN	NaN	14.4715	NaN	NaN	NaN	NaN				2	2	1	16.4	16.4	6.3	18.348	0	23.741	94225	9	4	NaN	NaN	NaN	0.337751	NaN	NaN	NaN	NaN	A2A5N1;A2A5N2;Q9CQV8	A2A5N1;A2A5N2;Q9CQV8	14-3-3 protein beta/alpha;14-3-3 protein beta/alpha, N-terminally processed	Ywhab	291	Tyrosine 3-monooxygenase/tryptophan 5-monooxygenase activation protein, beta polypeptide (Fragment) OS=Mus musculus OX=10090 GN=Ywhab PE=1 SV=1;Tyrosine 3-monooxygenase/tryptophan 5-monooxygenase activation protein, beta polypeptide OS=Mus musculus OX=1009
21.363	19.802	18.0306	20.0804	18.4535	17.6612	15.7647	NaN				8	8	7	56.6	56.6	49.2	12.907	0	152.77	42082000	7	139	0.11289	0.0839397	0.759667	0.412751	0.0628417	0.0684691	0.687171	NaN	Q9QWJ3;Q9CY06;Q91VB8;Q8BPF4;A8DUV3;P01942;Q61649;Q9CWS5;Q61287;A8DUV1;Q9CY10	Q9QWJ3;Q9CY06;Q91VB8;Q8BPF4;A8DUV3;P01942;Q61649;Q9CWS5;Q61287;A8DUV1;Q9CY10	Hemoglobin subunit alpha	haemaglobin alpha 2;Hbat1;Hba	294	Alpha-1-globin (Fragment) OS=Mus musculus OX=10090 PE=2 SV=1;Globin family profile domain-containing protein OS=Mus musculus OX=10090 PE=2 SV=1;Alpha globin 1 OS=Mus musculus OX=10090 GN=Hba-a1 PE=1 SV=1;Globin family profile domain-containing protein OS=M
18.5464	14.5484	NaN	15.5055	NaN	NaN	NaN	NaN				7	3	3	43.8	27.4	27.4	15.747	0	48.922	2044300	11	18	0.0758307	1.14261	NaN	0.327119	NaN	NaN	NaN	NaN	Q54AH9;Q549D9;D4N6N2;D0U285;A8DV41;P02089;Q9QUN8;D4N6N9;D4N6M2;D0U293;D0U284;A8DV59;CON__P02070;CON__Q3SX09;P02104	Q54AH9;Q549D9;D4N6N2;D0U285;A8DV41;P02089;Q9QUN8;D4N6N9;D4N6M2;D0U293;D0U284;A8DV59	Hemoglobin subunit beta-2	Hbb-b2;Hbbt2	295	Beta-2-globin (Fragment) OS=Mus musculus OX=10090 GN=Hbb-b2 PE=2 SV=1;Beta-globin OS=Mus musculus OX=10090 GN=Hbb-b2 PE=2 SV=1;Beta-globin OS=Mus musculus castaneus OX=10091 GN=Hbbt2 PE=3 SV=1;Beta-globin OS=Mus musculus castaneus OX=10091 GN=Hbbt2 PE=3 SV
NaN	15.5214	NaN	NaN	15.7672	16.3256	NaN	NaN				6	6	5	12.9	12.9	9.8	56.356	0	66.08	1012200	21	22	NaN	0.409682	NaN	NaN	0.280995	0.282334	NaN	NaN	B1GTW5;A0A0K8RKV4;A0A0K8RI91;A0A0K8RI31;A0A6B0VC96;A0A6B0VBG4	B1GTW5;A0A0K8RKV4;A0A0K8RI91;A0A0K8RI31;A0A6B0VC96;A0A6B0VBG4			298	Metis3 protein OS=Ixodes ricinus OX=34613 GN=metis3 PE=2 SV=1;Putative metalloprotease OS=Ixodes ricinus OX=34613 PE=2 SV=1;Putative metalloprotease OS=Ixodes ricinus OX=34613 PE=2 SV=1;Putative metalloprotease OS=Ixodes ricinus OX=34613 PE=2 SV=1;Putative
17.9637	18.3256	16.4572	19.6982	19.0732	16.6544	16.198	14.9291				16	16	2	31.7	31.7	7.2	41.735	0	323.31	27865000	20	247	0.159245	0.0745738	1.54646	0.188137	0.0926891	1.39527	0.57209	0.883424	Q3UA89;Q3U5R4;Q3UAF6;Q3UAF7;P60710;B2RRX1;Q3UAA9;Q5D579;Q5CAR2;Q3TIJ9;P68033;P68134;P63268;Q3UBP6;P62737;Q3UGS0;Q3TG92;Q497E4;Q3UIJ3;Q3U122;Q9CXK3;Q3UJ36;Q3U939;Q61276;E9Q1F2;Q3UCF8;A0A131XSH9;E9Q5F4;Q61275;Q3U804;Q61272;Q61264;V5IF81;Q3UBQ4;V5HH30;Q61852;E9NMG1;A1E281;G3UZ07;E9Q606;Q61273;D3Z2K3;D3YZY0;I6L9D2;A0A494B9T3;Q61274;A0A1D5RM20;E9Q2D1;Q99NC5;Q8BFZ3;V5HKM9;F6WX90;F8WGM8;Q6GQT3;Q7M0E4;E9…	Q3UA89;Q3U5R4;Q3UAF6;Q3UAF7;P60710;B2RRX1;Q3UAA9;Q5D579;Q5CAR2;Q3TIJ9;P68033;P68134;P63268;Q3UBP6;P62737;Q3UGS0;Q3TG92;Q497E4;Q3UIJ3;Q3U122;Q9CXK3;Q3UJ36;Q3U939;Q61276;E9Q1F2;Q3UCF8;A0A131XSH9;E9Q5F4;Q61275;Q3U804;Q61272;Q61264;V5IF81;Q3UBQ4;V5HH30;Q61852;E9NMG1;A1E281;G3UZ07;E9Q606	Actin, cytoplasmic 1;Actin, cytoplasmic 1, N-terminally processed;Actin, alpha cardiac muscle 1;Actin, alpha skeletal muscle;Actin, gamma-enteric smooth muscle;Actin, aortic smooth muscle	Actb;Actc1;Acta1;Actg2;Acta2;Actg1	299	Actin, cytoplasmic 1 OS=Mus musculus OX=10090 GN=Actb PE=2 SV=1;Actin, cytoplasmic 1 OS=Mus musculus OX=10090 GN=Actb PE=2 SV=1;Actin, cytoplasmic 1 OS=Mus musculus OX=10090 GN=Actb PE=2 SV=1;Actin, cytoplasmic 1 OS=Mus musculus OX=10090 GN=Actb PE=2 SV=1;
14.7475	13.7677	NaN	17.3908	15.3777	NaN	NaN	NaN				19	19	19	34.9	34.9	34.9	77.865	0	323.31	3343400	45	86	0.14002	0.974775	NaN	0.368157	0.356394	NaN	NaN	NaN	Q4FJR3;B8YJF9;Q3UBV2;Q3TP24;P08071;A0A0G2JEA3;Q5MJE7;A0A0G2JGX1;A0A0G2JFM6	Q4FJR3;B8YJF9;Q3UBV2;Q3TP24;P08071	Lactotransferrin	Ltf	302	Lactotransferrin OS=Mus musculus OX=10090 GN=Ltf PE=2 SV=1;Lactotransferrin OS=Mus musculus OX=10090 GN=Ltf PE=2 SV=1;Transferrin-like domain-containing protein OS=Mus musculus OX=10090 GN=Ltf PE=2 SV=1;Transferrin-like domain-containing protein OS=Mus mus
NaN	NaN	NaN	16.1242	14.938	NaN	NaN	NaN				2	2	2	4.9	4.9	4.9	28.723	0	20.305	296080	17	7	NaN	NaN	NaN	0.24188	0.11343	NaN	NaN	NaN	D3Z6I8;Q8C7C3;Q58E70;Q3TJ53;E9Q7Q3;D3Z2H9	D3Z6I8;Q8C7C3;Q58E70;Q3TJ53;E9Q7Q3;D3Z2H9		Tpm3;Tpm3-rs7	326	Tropomyosin 3, gamma OS=Mus musculus OX=10090 GN=Tpm3 PE=1 SV=1;Tropomyosin alpha-3 chain OS=Mus musculus OX=10090 GN=Tpm3 PE=2 SV=1;Tpm3 protein OS=Mus musculus OX=10090 GN=Tpm3 PE=2 SV=1;Tropomyosin alpha-3 chain OS=Mus musculus OX=10090 GN=Tpm3 PE=2 SV=
19.9966	18.8671	16.7539	17.8703	17.6057	16.6156	14.0872	NaN				7	7	0	49.7	49.7	0	15.824	0	254.36	10920000	11	67	0.52294	0.375819	0.831486	0.376069	0.162185	1.35469	0.820609	NaN	D4N6R6	D4N6R6		Hbbt1	328	Beta-globin OS=Mus musculus castaneus OX=10091 GN=Hbbt1 PE=3 SV=1
16.2439	NaN	17.336	19.2575	18.7834	13.8451	NaN	NaN				2	2	2	16.8	16.8	16.8	19.331	0	135.02	5873200	11	24	0.279885	NaN	0.979356	0.238387	0.148232	0.0437383	NaN	NaN	O08692	O08692	Neutrophilic granule protein	Ngp	335	Neutrophilic granule protein OS=Mus musculus OX=10090 GN=Ngp PE=1 SV=1
NaN	NaN	NaN	14.3335	NaN	NaN	NaN	NaN				2	2	2	19.9	19.9	19.9	17.492	0	42.302	58872	4	3	NaN	NaN	NaN	0.369517	NaN	NaN	NaN	NaN	Q8VHS0;O35290	Q8VHS0;O35290	Eosinophil cationic-type ribonuclease 3	Ear12;Ear3	336	Eosinophil-associated ribonuclease 12 OS=Mus musculus OX=10090 GN=Ear12 PE=3 SV=1;Eosinophil cationic-type ribonuclease 3 OS=Mus musculus OX=10090 GN=Ear3 PE=1 SV=1
19.8542	17.6878	17.8904	21.6134	18.5981	17.2554	NaN	NaN				42	42	39	59.9	59.9	58.4	68.692	0	323.31	114000000	39	557	0.108413	0.241225	1.20184	0.14979	0.0657063	0.343188	NaN	NaN	P07724;Q546G4;K7R066	P07724;Q546G4	Serum albumin	Alb	337	Albumin OS=Mus musculus OX=10090 GN=Alb PE=1 SV=3;Serum albumin OS=Mus musculus OX=10090 GN=Alb PE=1 SV=1
15.1366	16.7426	15.4507	15.7689	17.5212	15.0922	14.9353	NaN				5	5	1	41.3	41.3	9.5	13.92	0	101.1	2976900	7	44	0.623057	0.205575	0.670787	0.30325	0.488642	0.926696	0.048541	NaN	Q64478;P10853;Q6ZWY9;A0JNS9;A0JLV3;Q8CBB6;Q921L4;B2RTK3;P10854;Q64475;Q9D2U9;Q8CGP2;Q8CGP0;Q8CGP1;P70696;B2RVD5;Q64524;V5I411;A0A0K8RN92;A0A131Y6E4;A0A0K8RB64;A0A131Y3T5;V5I1T0	Q64478;P10853;Q6ZWY9;A0JNS9;A0JLV3;Q8CBB6;Q921L4;B2RTK3;P10854;Q64475;Q9D2U9;Q8CGP2;Q8CGP0;Q8CGP1;P70696;B2RVD5;Q64524	Histone H2B type 1-H;Histone H2B type 1-F/J/L;Histone H2B type 1-C/E/G;Histone H2B;Histone H2B type 1-M;Histone H2B type 1-B;Histone H2B type 3-A;Histone H2B type 1-P;Histone H2B type 3-B;Histone H2B type 1-K;Histone H2B type 1-A;Histone H2B type 2-E	Hist1h2bh;Hist1h2bf;Hist1h2bc;Hist1h2ba;Hist1h2bj;Hist1h2br;LOC665622;Hist1h2bm;Hist1h2bb;Hist3h2ba;Hist1h2bp;Hist3h2bb;Hist1h2bk;Hist2h2be	338	Histone H2B type 1-H OS=Mus musculus OX=10090 GN=H2bc9 PE=1 SV=3;Histone H2B type 1-F/J/L OS=Mus musculus OX=10090 GN=H2bc7 PE=1 SV=2;Histone H2B type 1-C/E/G OS=Mus musculus OX=10090 GN=H2bc4 PE=1 SV=3;Histone H2B OS=Mus musculus OX=10090 GN=H2bc1 PE=2 SV
NaN	NaN	NaN	14.4753	12.9684	NaN	NaN	NaN				7	7	7	12.4	12.4	12.4	81.068	0	63.016	226910	41	12	NaN	NaN	NaN	0.93527	0.736879	NaN	NaN	NaN	Q6RFG4;P11247;Q7TMS4;Q571G0;F7DC05	Q6RFG4;P11247;Q7TMS4;Q571G0	Myeloperoxidase;Myeloperoxidase light chain;Myeloperoxidase heavy chain	Mpo	339	Myeloperoxidase OS=Mus musculus OX=10090 GN=Mpo PE=2 SV=1;Myeloperoxidase OS=Mus musculus OX=10090 GN=Mpo PE=1 SV=2;Mpo protein OS=Mus musculus OX=10090 GN=Mpo PE=2 SV=1;MKIAA4033 protein (Fragment) OS=Mus musculus OX=10090 GN=Mpo PE=2 SV=1
18.3467	18.3915	18.776	20.8376	20.2065	16.8217	16.3327	NaN				9	9	9	60.2	60.2	60.2	13.049	0	262.73	23193000	7	122	0.177843	0.0429387	0.794836	0.252466	0.0624734	0.130558	0.402536	NaN	Q3UP42;P31725	Q3UP42;P31725	Protein S100-A9	S100a9	345	EF-hand domain-containing protein OS=Mus musculus OX=10090 GN=S100a9 PE=1 SV=1;Protein S100-A9 OS=Mus musculus OX=10090 GN=S100a9 PE=1 SV=3
NaN	NaN	NaN	14.1022	NaN	NaN	NaN	NaN				3	3	3	7.2	7.2	7.2	67.63	0	18.19	53931	26	4	NaN	NaN	NaN	0.0753896	NaN	NaN	NaN	NaN	P40142;A0A286YE28	P40142;A0A286YE28	Transketolase	Tkt	348	Transketolase OS=Mus musculus OX=10090 GN=Tkt PE=1 SV=1;Transketolase (Fragment) OS=Mus musculus OX=10090 GN=Tkt PE=1 SV=1
NaN	NaN	NaN	NaN	14.2185	NaN	NaN	NaN				8	4	4	38.8	16	16	21.977	0	29.24	142290	9	6	NaN	NaN	NaN	NaN	0.560186	NaN	NaN	NaN	P43274	P43274	Histone H1.4	Hist1h1e	349	Histone H1.4 OS=Mus musculus OX=10090 GN=H1-4 PE=1 SV=2
NaN	14.3865	NaN	15.3354	14.7766	NaN	NaN	NaN				9	9	2	38.5	38.5	9.5	22.099	0	137.01	543880	10	23	NaN	0.281321	NaN	0.138245	0.0348908	NaN	NaN	NaN	P43277;Q149Z9;Q3U292	P43277;Q149Z9;Q3U292	Histone H1.3	Hist1h1d	351	Histone H1.3 OS=Mus musculus OX=10090 GN=H1-3 PE=1 SV=2;Histone cluster 1, H1d OS=Mus musculus OX=10090 GN=H1f3 PE=1 SV=1;H15 domain-containing protein OS=Mus musculus OX=10090 GN=H1f3 PE=2 SV=1
15.7087	15.0351	15.1316	17.4716	15.7832	NaN	NaN	NaN				3	3	3	49.5	49.5	49.5	11.922	0	164.46	1900000	5	24	0.098055	0.289476	0.680764	0.543194	0.0417847	NaN	NaN	NaN	Q920X5;Q91VE7;Q3TZ97;P51437	Q920X5;Q91VE7;Q3TZ97;P51437	Cathelin-related antimicrobial peptide	Cramp;Camp	353	Cathelicidin (Fragment) OS=Mus musculus OX=10090 GN=Cramp PE=3 SV=1;Cathelicidin (Fragment) OS=Mus musculus OX=10090 GN=Cramp PE=3 SV=1;Cathelicidin antimicrobial peptide C-terminal domain-containing protein OS=Mus musculus OX=10090 GN=Camp PE=2 SV=1;Cathe
NaN	NaN	NaN	14.5142	NaN	NaN	NaN	NaN				2	2	2	18.5	18.5	18.5	15.137	0	70.906	144310	7	6	NaN	NaN	NaN	0.708403	NaN	NaN	NaN	NaN	Q05816;Q497I3;Q3TLH6	Q05816;Q497I3;Q3TLH6	Fatty acid-binding protein, epidermal	Fabp5	357	Fatty acid-binding protein 5 OS=Mus musculus OX=10090 GN=Fabp5 PE=1 SV=3;Fatty acid binding protein 5, epidermal OS=Mus musculus OX=10090 GN=Fabp5 PE=1 SV=1;Cytosolic fatty-acid binding proteins domain-containing protein OS=Mus musculus OX=10090 GN=Fabp5 P
NaN	NaN	NaN	14.2605	NaN	NaN	NaN	NaN				3	3	3	6.2	6.2	6.2	56.553	0	20.872	89939	30	5	NaN	NaN	NaN	0.381354	NaN	NaN	NaN	NaN	Q19LI2	Q19LI2	Alpha-1B-glycoprotein	A1bg	358	Alpha-1B-glycoprotein OS=Mus musculus OX=10090 GN=A1bg PE=1 SV=1
19.1259	18.5385	20.3719	19.5107	19.114	19.2971	16.4697	NaN				11	11	2	56.3	56.3	35.6	14.545	0	323.31	53579000	5	288	0.232052	0.0906411	0.724312	0.339682	0.183643	0.325339	0.463638	NaN	Q2XQV3	Q2XQV3			360	Ricinusin OS=Ixodes ricinus OX=34613 PE=2 SV=1
17.1533	14.7506	NaN	16.5284	16.3571	NaN	NaN	NaN				2	2	2	31.8	31.8	31.8	5.0526	0	37.554	1451700	2	24	0.0859398	0.433574	NaN	0.456728	0.431562	NaN	NaN	NaN	Q6ZWX2	Q6ZWX2		Tmsb4x	367	Thymosin beta OS=Mus musculus OX=10090 GN=Tmsb4x PE=2 SV=1
NaN	NaN	14.6637	NaN	NaN	NaN	NaN	NaN				6	6	1	17.6	17.6	2.2	46.137	0	94.612	285920	27	12	NaN	NaN	0.128989	NaN	NaN	NaN	NaN	NaN	Q8K0Y2	Q8K0Y2	Keratin, type I cuticular Ha3-I	Krt33a	369	Keratin, type I cuticular Ha3-I OS=Mus musculus OX=10090 GN=Krt33a PE=1 SV=1
NaN	NaN	NaN	16.972	14.2554	NaN	NaN	NaN				5	5	5	14.1	14.1	14.1	51.317	0	70.765	1169700	27	12	NaN	NaN	NaN	3.06517	0.0905753	NaN	NaN	NaN	Q91X72;Q8K1U6;A0A1B0GS57	Q91X72;Q8K1U6;A0A1B0GS57	Hemopexin	Hpx	371	Hemopexin OS=Mus musculus OX=10090 GN=Hpx PE=1 SV=2;Hemopexin (Fragment) OS=Mus musculus OX=10090 PE=4 SV=1;Hemopexin (Fragment) OS=Mus musculus OX=10090 GN=Hpx PE=1 SV=1
16.1941	14.2735	14.8754	19.3687	14.4885	14.3632	NaN	NaN				27	27	27	37	37	37	76.723	0	323.31	7159000	41	88	0.0730391	0.0485714	0.134983	0.313219	0.270271	0.177002	NaN	NaN	Q921I1;D3YYR8;E9Q2Q7;F7CJN9;F7BAE9;E9Q939;CON__Q2HJF0;CON__Q29443;CON__Q0IIK2	Q921I1	Serotransferrin	Tf	372	Serotransferrin OS=Mus musculus OX=10090 GN=Tf PE=1 SV=1
18.8372	20.5045	19.7707	NaN	18.1535	17.7666	NaN	NaN				5	1	1	78.6	42.9	42.9	8.0104	0	45.712	9645100	5	12	0.12539	0.95822	0.14604	NaN	1.30816	0.0352698	NaN	NaN	U5LJX2	U5LJX2			381	Salivary lectin pathway inhibitor (Fragment) OS=Ixodes ricinus OX=34613 PE=2 SV=1
19.0013	17.7706	21.0891	20.4931	21.373	19.4657	17.2889	16.7394				83	83	2	48.3	48.3	1.2	175.61	0	323.31	190440000	91	1062	0.081358	0.096554	0.792845	0.215781	0.0642241	0.140077	0.236222	0.601915	V5GJN1	V5GJN1			382	Putative vitellogenin-2 OS=Ixodes ricinus OX=34613 PE=2 SV=1
17.6901	18.4065	NaN	NaN	NaN	NaN	NaN	NaN				2	2	2	11.3	11.3	11.3	12.464	0	101.68	1659700	4	9	0.0135072	0.0425317	NaN	NaN	NaN	NaN	NaN	NaN	V5GL17	V5GL17			383	Putative tick salivary peptide group 1 OS=Ixodes ricinus OX=34613 PE=2 SV=1
NaN	NaN	NaN	17.9774	17.7826	NaN	NaN	14.303				7	4	4	38.5	16.2	16.2	14.075	0	269.07	3665300	4	26	NaN	NaN	NaN	0.350393	0.333629	NaN	NaN	0.738226	V5GZX2	V5GZX2			386	Putative his-rich 5 OS=Ixodes ricinus OX=34613 PE=2 SV=1
NaN	NaN	NaN	NaN	17.5828	15.7908	NaN	NaN				3	3	3	54.1	54.1	54.1	9.7429	0	86.036	1229200	7	9	NaN	NaN	NaN	NaN	0.178385	0.0260926	NaN	NaN	V5H145;V5HGG2;A0A147BHZ9	V5H145;V5HGG2;A0A147BHZ9			387	Putative tick kunitz 38 (Fragment) OS=Ixodes ricinus OX=34613 PE=2 SV=1;Putative tick kunitz 53 (Fragment) OS=Ixodes ricinus OX=34613 PE=2 SV=1;Putative tick kunitz 38 (Fragment) OS=Ixodes ricinus OX=34613 PE=4 SV=1
14.2053	NaN	14.3722	NaN	14.4048	NaN	NaN	NaN				3	3	3	2.5	2.5	2.5	199.55	0	40.877	282380	101	13	0.417079	NaN	0.924598	NaN	0.0620245	NaN	NaN	NaN	V5H340;A0A131Y7I5	V5H340;A0A131Y7I5			389	Putative vitellogenin-1 OS=Ixodes ricinus OX=34613 PE=2 SV=1;Putative vitellogenin-1 (Fragment) OS=Ixodes ricinus OX=34613 PE=2 SV=1
NaN	NaN	NaN	NaN	13.5252	NaN	NaN	NaN				2	2	2	14.1	14.1	14.1	13.73	0	37.585	94635	3	4	NaN	NaN	NaN	NaN	0.413631	NaN	NaN	NaN	V5HQM9;V5H3E1	V5HQM9;V5H3E1			390	Putative secreted protein (Fragment) OS=Ixodes ricinus OX=34613 PE=2 SV=1;Putative secreted protein OS=Ixodes ricinus OX=34613 PE=2 SV=1
NaN	NaN	NaN	NaN	15.1141	NaN	NaN	NaN				74	4	4	47.2	4.3	4.3	161.48	0	97.143	306980	85	9	NaN	NaN	NaN	NaN	0.142913	NaN	NaN	NaN	V5H7G7	V5H7G7			393	Putative vitellogenin-2 OS=Ixodes ricinus OX=34613 PE=2 SV=1
NaN	NaN	NaN	16.1739	16.2186	15.1931	NaN	NaN				2	2	2	7.9	7.9	7.9	35.492	0	58.913	854000	9	14	NaN	NaN	NaN	0.309159	0.262784	0.0454187	NaN	NaN	V5H7Z1;A0A0K8RRS4	V5H7Z1;A0A0K8RRS4			394	Putative toll-like receptor 8 OS=Ixodes ricinus OX=34613 PE=2 SV=1;Putative secreted protein (Fragment) OS=Ixodes ricinus OX=34613 PE=2 SV=1
13.1511	NaN	NaN	14.6395	14.6489	NaN	NaN	NaN				3	2	2	13.8	8.3	8.3	16.257	0	17.309	218360	5	9	0.397474	NaN	NaN	0.414532	0.492968	NaN	NaN	NaN	V5H9X6	V5H9X6			395	Uncharacterized protein (Fragment) OS=Ixodes ricinus OX=34613 PE=2 SV=1
NaN	NaN	16.5812	17.6248	17.5071	16.2138	NaN	NaN				5	5	5	36.4	36.4	36.4	25.455	0	110.91	3000800	12	35	NaN	NaN	1.53875	0.293682	0.22623	0.988177	NaN	NaN	V5HPR6;V5HAZ7;A0A147BHY4;A0A147BHT7	V5HPR6;V5HAZ7;A0A147BHY4;A0A147BHT7			396	Putative kazal-type serine protease inhibitor domain protein (Fragment) OS=Ixodes ricinus OX=34613 PE=2 SV=1;Putative kazal-type serine protease inhibitor domain protein OS=Ixodes ricinus OX=34613 PE=2 SV=1;Putative kazal-type serine protease inhibitor dom
NaN	18.7551	NaN	18.6979	NaN	20.1135	NaN	14.8434				4	4	4	33.8	33.8	33.8	14.871	0	218.98	6877300	8	19	NaN	0.16035	NaN	0.273276	NaN	0.194405	NaN	1.17294	V5HBB6;V5HWB8;A0A0K8R421	V5HBB6;V5HWB8;A0A0K8R421			397	Putative grp-2 430 glycine rich family OS=Ixodes ricinus OX=34613 PE=2 SV=1;Basic tail protein OS=Ixodes ricinus OX=34613 PE=2 SV=1;Putative basic tail protein OS=Ixodes ricinus OX=34613 PE=2 SV=1
NaN	NaN	NaN	NaN	18.6224	NaN	17.1984	NaN				2	2	1	26	26	15.7	14.15	0	234.72	2092700	5	8	NaN	NaN	NaN	NaN	0.440404	NaN	0.336059	NaN	V5HDQ9;V5GX06;V5H888;V5I3H9	V5HDQ9;V5GX06;V5H888;V5I3H9			399	Basic tail protein OS=Ixodes ricinus OX=34613 PE=2 SV=1;Basic tail protein (Fragment) OS=Ixodes ricinus OX=34613 PE=2 SV=1;Basic tail protein (Fragment) OS=Ixodes ricinus OX=34613 PE=2 SV=1;Basic tail protein (Fragment) OS=Ixodes ricinus OX=34613 PE=2 SV=1
NaN	NaN	NaN	14.9278	NaN	14.5584	NaN	NaN				3	3	3	44.7	44.7	44.7	10.584	0	41.223	208500	4	9	NaN	NaN	NaN	0.302076	NaN	0.329663	NaN	NaN	V5HG10;V5HR41;V5HM17;A0A0K8R5U9;A0A6B0U4C3	V5HG10;V5HR41;V5HM17			400	Putative tick kunitz 56 OS=Ixodes ricinus OX=34613 PE=2 SV=1;Putative tick kunitz 46 OS=Ixodes ricinus OX=34613 PE=2 SV=1;Putative tick kunitz 53 (Fragment) OS=Ixodes ricinus OX=34613 PE=2 SV=1
NaN	NaN	NaN	NaN	NaN	18.4855	NaN	NaN				8	8	8	37.4	37.4	37.4	22.555	0	141.16	2121700	13	22	NaN	NaN	NaN	NaN	NaN	0.104493	NaN	NaN	V5HKH3	V5HKH3			401	Putative tick metalloprotease (Fragment) OS=Ixodes ricinus OX=34613 PE=2 SV=1
NaN	19.7525	19.9133	18.4141	19.1706	NaN	17.1626	NaN				3	1	1	46.2	33	33	10.168	0	84.776	14508000	5	24	NaN	0.0953037	1.56921	0.612562	0.330299	NaN	1.3286	NaN	V5HL81	V5HL81			402	Basic tail protein OS=Ixodes ricinus OX=34613 PE=2 SV=1
NaN	NaN	15.7817	NaN	NaN	NaN	NaN	NaN				5	5	5	3.1	3.1	3.1	256.26	0	56.223	303230	131	11	NaN	NaN	0.533266	NaN	NaN	NaN	NaN	NaN	V5ICY8;V5HMG5;A0A131XXM6	V5ICY8;V5HMG5			403	Putative vitellogenin-b OS=Ixodes ricinus OX=34613 PE=2 SV=1;Putative vitellogenin-b (Fragment) OS=Ixodes ricinus OX=34613 PE=2 SV=1
NaN	NaN	NaN	NaN	NaN	16.186	NaN	NaN				1	1	1	12.1	12.1	12.1	15.543	0	77.456	148060	4	2	NaN	NaN	NaN	NaN	NaN	0.0210869	NaN	NaN	V5HQW2	V5HQW2			407	Putative 18.3 1-18.3 kDa subfamily protein of the basic tail superfamily (Fragment) OS=Ixodes ricinus OX=34613 PE=2 SV=1
NaN	12.7642	NaN	NaN	NaN	19.1531	NaN	NaN				10	10	10	58.7	58.7	58.7	13.018	0	288.83	4650300	8	30	NaN	0.333202	NaN	NaN	NaN	0.173937	NaN	NaN	V5HVI4	V5HVI4			409	Ixodes 8-cys protein (Fragment) OS=Ixodes ricinus OX=34613 PE=2 SV=1
NaN	15.7129	NaN	NaN	NaN	19.7785	NaN	NaN				3	2	2	20.2	13.4	13.4	12.515	0	24.72	3301100	5	10	NaN	0.96696	NaN	NaN	NaN	0.262961	NaN	NaN	V5I0F9	V5I0F9			412	Putative secreted protein OS=Ixodes ricinus OX=34613 PE=2 SV=1
16.4683	19.317	17.6336	NaN	NaN	NaN	NaN	NaN				2	2	2	15.9	15.9	15.9	8.9987	0	38.919	2983000	2	10	0.427915	0.0256738	0.000551618	NaN	NaN	NaN	NaN	NaN	V5I0M5	V5I0M5			414	Basic tail protein OS=Ixodes ricinus OX=34613 PE=2 SV=1
NaN	NaN	NaN	NaN	NaN	NaN	NaN	16.4982				2	2	1	27.7	27.7	16	10.415	0	49.346	449570	5	6	NaN	NaN	NaN	NaN	NaN	NaN	NaN	0.628749	V5I1V5	V5I1V5			415	Putative tick kunitz 54 OS=Ixodes ricinus OX=34613 PE=2 SV=1
16.5596	16.3384	NaN	NaN	NaN	NaN	NaN	NaN				3	3	3	53.3	53.3	53.3	10.305	0	119.58	876610	5	13	0.193009	0.167789	NaN	NaN	NaN	NaN	NaN	NaN	V5I5J6;V5HGC8;V5HDJ7;A0A090XE34	V5I5J6			417	Putative grp-2 463 glycine rich family OS=Ixodes ricinus OX=34613 PE=2 SV=1
NaN	NaN	16.1016	NaN	NaN	NaN	NaN	NaN				2	2	2	27.1	27.1	27.1	11.599	0	94.731	356050	2	5	NaN	NaN	0.170405	NaN	NaN	NaN	NaN	NaN	V5I5J9;A0A6B0UE21	V5I5J9;A0A6B0UE21			418	Putative chymotrypsin inhibitor OS=Ixodes ricinus OX=34613 PE=2 SV=1;Putative chymotrypsin inhibitor OS=Ixodes ricinus OX=34613 PE=3 SV=1
16.2681	14.2698	14.5381	14.5235	16.0531	14.6128	NaN	NaN				3	3	3	41.4	41.4	41.4	9.9141	0	46.101	1210700	4	31	0.657107	0.0313977	0.415749	0.841553	0.432784	0.16729	NaN	NaN	V5IB70	V5IB70			419	Putative secreted protein (Fragment) OS=Ixodes ricinus OX=34613 PE=2 SV=1
16.4115	16.9983	16.7345	16.8924	17.8553	NaN	NaN	NaN				5	5	5	38.4	38.4	38.4	10.646	0	141.29	3733500	7	35	0.808582	0.483741	0.934753	0.170628	0.869394	NaN	NaN	NaN	V5IBG5	V5IBG5			420	Putative secreted protein OS=Ixodes ricinus OX=34613 PE=2 SV=1
NaN	15.6463	NaN	NaN	NaN	19.4789	NaN	NaN				4	4	2	20.1	20.1	14.6	17.251	0	100.77	5521100	11	20	NaN	0.951462	NaN	NaN	NaN	0.321109	NaN	NaN	V5ICA4	V5ICA4			422	Putative secreted protein OS=Ixodes ricinus OX=34613 PE=2 SV=1
NaN	NaN	15.0295	15.0429	15.6045	NaN	NaN	NaN				1	1	1	14.3	14.3	14.3	9.8813	0	100.92	401290	1	8	NaN	NaN	0.480274	0.181953	0.444571	NaN	NaN	NaN	V5IGJ7	V5IGJ7			425	Putative trypsin inhibitor like cysteine rich domain protein OS=Ixodes ricinus OX=34613 PE=2 SV=1
