# Supplementary material for: Two types of axonal muscarinic acetylcholine receptors mediate formation of saliva cocktail in the tick Ixodes ricinus
Source: Nat Commun. 2026 Jan 23;17:2867. doi: 10.1038/s41467-026-68654-3 (PMC13022164; doi:10.1038/s41467-026-68654-3)
Supplement: Supplementary file 8 — Source Data [file 41467_2026_68654_MOESM8_ESM.xlsx]

## Sheet: Fig. 1b
	Xenopus oocytes mAChR-A					Xenopus oocytes mAChR-B
	ACh	Muscarine	Methacholine	Oxotremorine		ACh	Muscarine	Methacholine	Oxotremorine
	-2230	-4624	-1144	-2257		-696	-334	0	0
	-3135	-1453	-2237	-1033		-733	-106	0	0
	-1357	-303	-439	-3721		-268	-260	0	0
	-753	-781	-1295	-377		-887	-143	0	0
	-1385	-768	-3454	-4700		-1001	-92	0	0
	-1528	-793	-250	-1319		-293	-95	0	0
	-991	-1834	-5924	-1632		-735	-257	0	0
	-6340	-494	-1836	-2185		-408	-71	0	0
	-9060	-3817	-2374	-563			-87
	-9868	-5514	-2970	-12710
	-11523	-5508	-640	-12166
	-11790	-6201	-4810	-10121
	-8361	-3309	-9163	-965
	-2480	-3766	-7986	-2593
	-4003		-9393	-5835
	-1527		-4200
	-3492		-3860
	-1380		-4379
	-6568

## Sheet: Fig. 1d-f
	CHO Ir-mAChR-B
	Ligand (nM)	Acetylcholine			Muscarine
	45000	100	100	100	93.64	88.88	80.93
	15000	95.18	91.72	74.05	73.51	75.88	67.13
	5000	90.73	77.98	66.02	45.44	37.99	48.84
	1666.67	77.46	60.74	56.01	31.47	39.95	35.46
	555.556	61.97	49.01	36.53	20.58	16.73	14.23
	185.185	41.75	48.01	26.05	3.12	2.93	4.15
	61.7284	21.7	17.18	15.05	-7.66	0	4.83
	20.5761	16.65	10.19	4.96	-0.04	-0.27	0.4
	6.85871	7.6	1.6	1.4	-4.84	-0.34	3.08
	2.28624	0.59	-0.05	0.39	3.33	0.51	-0.09
	CHO Ir-mAChR-B/Gα15(16)
	Ligand (nM)	Acetylcholine			Muscarine
	45000	100	100	100	128.18	89.06	87.01
	15000	115.16	95.29	106.42	112.91	82.53	70.81
	5000	112.03	93.25	84.07	92.48	69.49	55.34
	1666.67	98.49	88.87	79.85	57.1	44.59	44.87
	555.556	85.42	77.59	62.64	25.56	19.82	17.03
	185.185	68.02	60.31	43.01	7.04	2.76	5.48
	61.7284	38.91	28.8	29.95	3.2	0.61	1.8
	20.5761	14.91	9.52	12.28	4.61	0.38	0.76
	6.85871	5.52	-0.2	2.61	4.62	1.22	0.87
	2.28624	6.26	-0.07	3.15	8.49	-0.08	1.7
	HEK Ir-mAChR-B
	Ligand (nM)	Acetylcholine
	7.51594	100	100	100
	7.03882	66.2154	75.1365	73.0061
	6.5617	88.3875	76.2799	106.749
	6.08458	84.8676	77.5085	115.133
	5.60745	104.212	72.0307	94.683
	5.13033	71.3147	78.5324	105.317
	4.65321	70.9086	63.0375	77.7096
	4.17609	45.3971	62.6792	75.4601
	3.69897	65.1023	48.413	67.8937
	3.22185	37.5	28.0887	27.8119
	2.74473	22.488	9.86348	26.9939
	2.26761	8.18291	-1.62116	2.86299
	1.79049	0.917569	-1.67236	22.9039
	1.31336	-10.2136	-4.35154	4.29448
	0.836242	-5.37004	-3.49829	-3.47648

## Sheet: Fig. 1g
	Ir-mAChR-A
		0.5 µM		5 µM
	Agonistic Drug	1. replication	2. replication	1. replication	2. replication
	Acetylcholine	1	1	1	1
	Oxotremorine M	1.08923	1.13252	0.905401	0.914758
	Methacholine	0.770612	0.90452	0.817393	0.932812
	Muscarine	0.811806	0.794741	0.845957	0.846311
	Arecoline	0.875458	0.69319	0.841975	0.849987
	Carbamoylcholine	0.634752	0.602193	0.758778	0.841813
	Aceclidine	0.479492	0.66396	0.784478	0.713715
	Pilocarpine	0.381728	0.432487	0.67335	0.656726
	Bethanechol	0.292593	0.415035	0.606813	0.655159
	Cevimeline	0.376655	0.283927	0.485629	0.629898
	McN-A-343	0.0414894	-0.0363504	0.317495	0.289976
	N-Desmethylclozapine	-0.0320183	-0.0230772	0.0334188	0.0423322
	VU0357017	0.0543883	-0.0196565	-0.00715116	0.0083072
	BQCA	0.132691	0.0981405	0.0207375	-0.0378969
	tert-Butyl peroxybenzoate	-0.0218877	-0.0474172	-0.0112979	-0.0172209
	Benztropine mesylate	0.0287234	-0.0787268	-0.00948271	-0.0249503
	Metoclopramide	-0.000585049	-0.034817	-0.045359	-0.00131938
	Ir-mAChR-B
		0.5 µM		5 µM
	Agonisitc Drug	1. replication	2. replication	1. replication	2. replication
	Acetylcholine	1	1	1	1
	Oxotremorine M	0.010509	0.0130029	-0.011604	-0.0447037
	Methacholine	0.0127913	0.00580147	0.012643	-0.0268023
	Muscarine	0.360305	0.388321	0.870723	0.839485
	Arecoline	0.161897	0.211876	0.617568	0.702246
	Carbamoylcholine	0.031671	0.0335921	0.254326	0.347492
	Aceclidine	0.0376939	0.0744442	0.364063	0.469382
	Pilocarpine	-0.0382	-0.019	0.0225	0.0289
	Bethanechol	0.000317184	0.00158322	-0.0133117	-0.067272
	Cevimeline	0.222614	0.382501	0.321668	0.580432
	McN-A-343	0.0297843	0.0529755	-0.015892	-0.0385666
	N-Desmethylclozapine	0.0249555	0.0133694	-0.0306818	-0.0632693
	VU0357017	-0.00120858	0.0156783	-0.00833489	-0.0652495
	BQCA	0.0339187	0.000304183	-0.0144196	-0.0775262
	tert-Butyl peroxybenzoate	0.0258378	0.0113354	-0.0205588	-0.0650505
	Benztropine mesylate	0.0252781	0.0054753	0.0176054	-0.0460371
	Metoclopramide	0.0166139	0.00218792	-0.0244421	-0.0660904

## Sheet: Fig. 1h
	Ir-mAChR-A
		5 µM		50 µM
	Antagonistic Drug	1. replication	2. replication	1. replication	2. replication
	Propantheline	-0.149798	-0.145053	-0.165016	-0.128436
	(−)-Scopolamine	-0.10097	-0.13685	0.503628	0.59807
	Glycopyrrolate	-0.0944614	-0.131866	0.65523	0.758771
	Tolterodine L-tartrate	-0.0838243	-0.0950112	0.629523	0.819097
	Olanzapine	-0.0749455	-0.0967989	0.839183	1.01849
	Chlorpromazine	0.0351321	-0.140767	1.34957	1.36267
	Telenzepine	-0.0233819	0.0019872	0.769011	0.912679
	Atropine	0.070659	0.0760456	1.0332	0.982922
	Haloperidol	0.539471	0.362426	1.16262	1.12887
	Dicyclomine	0.388963	0.62686	1.52197	1.39418
	Propiverine	0.681945	0.434053	1.04439	1.10032
	Solifenacin Succinate	0.472871	0.714097	1.54278	1.51411
	Imipramine	0.577474	0.79462	1.56555	1.56355
	4-DAMP	0.881174	0.942076	1.4735	1.38716
	Tropicamide	0.831532	1.00516	1.63649	1.59799
	Hydralazine	0.972594	1.08448	1.10539	1.13001
	Gallamine	1.13291	0.957631	1.2125	1.31283
	Diphenhydramine	0.957266	1.23888	1.50042	1.40954
	Hydroxyzine	1.03262	1.28942	1.29211	1.33015
	Dimenhydrinate	1.05933	1.29247	1.54567	1.44544
	Ir-mAChR-B
		5 µM		50 µM
	Antagonistic Drug	1. replication	2. replication	1. replication	2. replication
	Propantheline	0.957944	1.07903	1.1875	1.24154
	(−)-Scopolamine	1.14299	1.08537	1.23973	1.04443
	Glycopyrrolate	1.09089	1.14743	1.28122	1.14204
	Tolterodine L-tartrate	0.91145	0.911117	1.47423	1.16503
	Olanzapine	0.500675	0.698792	1.05292	1.10509
	Chlorpromazine	2.6803	2.20388	1.21836	1.08004
	Telenzepine	1.05249	1.00734	1.18244	0.98616
	Atropine	1.07705	1.07453	1.12639	1.09882
	Haloperidol	0.373775	0.251241	1.16613	1.11071
	Dicyclomine	0.404288	0.567991	1.2673	1.11414
	Propiverine	-0.0169335	0.193538	1.15038	0.947623
	Solifenacin Succinate	0.441359	0.559327	1.48369	0.959159
	Imipramine	0.70994	0.791627	1.29454	1.08176
	4-DAMP	1.11833	1.17643	1.40909	1.08071
	Tropicamide	1.10652	1.03733	1.19316	1.05543
	Hydralazine	1.06913	1.06326	1.15969	1.09549
	Gallamine	1.17573	1.05441	1.31193	1.01208
	Dimenhydrinate	0.99859	1.00368	1.55762	1.00872
	Hydroxyzine	1.00895	0.958582	1.34016	1.03569
	Dimenhydrinate	0.99859	1.00368	1.55762	1.00872

## Sheet: Fig. 2g, h
Fig. 2g
Ir-mAChR-A WT
Acetylcholine	Muscarine	Pilocarpine	Carbachol	Arecoline	Aceclidine	Methacholine	Bethanechol	Oxotremorine
100	77.48	104.89	94.62	80.09	77.21	91.89	100.17	76.49
100	96.04	99.25	96.62	107.02	94.17	95.42	90.05	97.64
100	96.47	90.27	95.04	90.64	93.3	99.83	74.99	95.62
Ir-mAChR-A4B
Acetylcholine	Muscarine	Pilocarpine	Carbachol	Arecoline	Aceclidine	Methacholine	Bethanechol	Oxotremorine
100	170.72	4.62	29.22	33.38	13.39	24.57	-11.16	130.32
100	201.81	5.39	30.57	19.78	8.92	28.96	1.91	152.84
100	336.99	9.12	41.88	46.45	26.08	30.88	-0.64	163.36
Fig. 2h
Ir-mAChR-B WT
Acetylcholine	Muscarine	Pilocarpine	Carbachol	Arecoline	Aceclidine	Methacholine	Bethanechol	Oxotremorine
100	83.1	-2.63	40.57	51.84	36.96	4.79	0.25	3.77
100	81.83	-1.66	47.68	53.35	42.6	11.25	-1.39	15.8
100	75.88	3.92	53.37	60.41	53.91	20.43	0.96	11.37
Ir-mAChR-B4A
Acetylcholine	Muscarine	Pilocarpine	Carbachol	Arecoline	Aceclidine	Methacholine	Bethanechol	Oxotremorine
100	158.99	84.59	54.98	317.1	49.5	101.04	20.41	178.14
100	182.63	-3.74	36.96	382.51	106.98	59.63	11.48	97.74
100	93.65	43.55	66.44	90.75	44.31	84.26	14.83	86.23

## Sheet: Fig. 2i, j
Fig. 2i
	log nM atropine	Ir-mAChR-A WT			Ir-mAChR-A4B
	4.65321	72.61	37.65	66.28	157.22	185.17	156.47
	4.17609	105.06	77.5	82.55	141.51	131.62	139.53
	3.69897	125.59	114.4	102.98	119.97	110.51	126.88
	3.22185	143.15	132.49	115.22	103.11	103.18	113.91
	2.74473	148.27	144.88	129.1	103.94	95.79	115.36
	2.26761	160.98	130.79	135	85.96	96.49	108.09
	1.79048	132.4	114.28	126.97	105.51	111.04	111.21
	1.31336	134.43	111.4	115.17	111.25	104.94	98.77
	0.836242	106.68	109.67	113.38	108.84	105.07	105.1
	0.359121	103.96	100.58	111.76	105.48	104.84	107.96
Fig. 2j
	log nM atropine	Ir-mAChR-B WT			Ir-mAChR-B4A
	4.65321	94.88	106.85	100.39	56.83	55.81	62.8
	4.17609	101.14	109.79	102.9	56.14	58.03	60.28
	3.69897	98.66	117.22	108.58	52	58.29	59.25
	3.22185	98.4	120.37	109.68	55.9	67.32	58.61
	2.74473	98.64	126.34	101.75	67.1	79.22	60.49
	2.26761	93.1	103.46	100.85	81.46	79.44	65.53
	1.79048	97.97	95.53	103.32	86.11	88.45	71.25
	1.31336	99.95	103.29	98.96	96.59	99.11	87.67
	0.836242	96.19	105.85	98.66	98.36	97.27	83.35
	0.359121	98.29	106.39	104.68	87.35	108.37	75.92

## Sheet: Fig. 4e,f
Immunogold labeling:	anti-Ir-mAChR-A - 15nm (green) with anti- FMRFamide - 5nm (yellow)
	Measured data
		Area of measurement		Nanoparticles counting
	Mask file	area White [px]	area Black [px]	small 5nm	big 15nm		control
Total	blck.bmp	0	51363840	814	35		51363840
Background	bckg.tig	13150886	38212954	224	9		51363840
Top	top.tif	33082153	18281687	155	6		51363840
Bottom	bot.tif	31432541	19931299	69	3		51363840			Total	blck.bmp
All axons	all2.tif	38212954	13150886	590	26	Without boundaries	51363840
All axons	all.tif	38526737	12837103	584	26	With spacing	51363840
A01	img01.tif	49559639	1804201	11	0		51363840
A02	img02.tif	48670673	2693167	211	6		51363840
A03	img03.tif	49493535	1870305	19	0		51363840
A04	img04.tif	50825771	538069	6	0		51363840
A05	img05.tif	46869618	4494222	323	17		51363840
A06	img06.tif	50643523	720317	3	2		51363840
A07	img07.tif	51068544	295296	5	1		51363840
A08	img08.tif	51241675	122165	2	0		51363840
A09	img09.tif	51299803	64037	0	0		51363840
A10	img10.tif	51128516	235324	4	0		51363840			Background	bckg.tig
Bottom down	bot-a.tif	34704049	16659791	36	1		51363840
Bottom up	bot-b.tif	48092300	3271540	33	2		51363840
	pixel size [nm]	Area per px [nm2]
	0.84	0.7056
		Area of measurement		Nanoparticles-density
				small 5nm (yellow)	big 15nm (green)
	Mask file	areaWhite [nm2]	area Black [nm2]	[particles/µm2]	[particles/µm2]					Top	top.tif
Total	blck.bmp	0	3.62423e+07	22.4599	0.965722
Background	bckg.tig	9.27927e+06	2.69631e+07	8.30766	0.33379
Top	top.tif	2.33428e+07	1.28996e+07	12.0159	0.465132
Bottom	bot.tif	2.21788e+07	1.40635e+07	4.90631	0.213318
All axons	all2.tif	2.69631e+07	9.27927e+06	63.5826	2.80195	Without boundaries
All axons	all.tif	2.71845e+07	9.05786e+06	64.4744	2.87044	With spacing
A01	img01.tif	3.49693e+07	1.27304e+06	8.64071	0
A02	img02.tif	3.4342e+07	1.9003e+06	111.035	3.1574
A03	img03.tif	3.49226e+07	1.31969e+06	14.3974	0
A04	img04.tif	3.58627e+07	379661	15.8036	0
A05	img05.tif	3.30712e+07	3.17112e+06	101.857	5.36088
A06	img06.tif	3.57341e+07	508256	5.90254	3.93503					Bottom	bot.tif
A07	img07.tif	3.6034e+07	208361	23.9968	4.79937
A08	img08.tif	3.61561e+07	86199.6	23.202	0
A09	img09.tif	3.61971e+07	45184.5	0	0
A10	img10.tif	3.60763e+07	166045	24.0899	0
Bottom down	bot-a.tif	2.44872e+07	1.17551e+07	3.06249	0.0850691
Bottom up	bot-b.tif	3.39339e+07	2.3084e+06	14.2956	0.866401
										All axons	all2.tif
										All axons	all.tif
										A01	img01.tif
										A02	img02.tif
										A03	img03.tif
										A04	img04.tif
										A05	img05.tif
										A06	img06.tif
										A07	img07.tif
										A08	img08.tif
										A09	img09.tif
										A10	img10.tif
										Bottom down	bot-a.tif
										Bottom up	bot-b.tif

## Sheet: Fig.4g
	anti-leucokinin
	uninjected	H2O 10min	H2O 30min	ACh 10min	ACh 30min
	4.29	2	8.54	3.38	2.61
	4.38	1.53	9.45	4.05	2.41
	1.43	5.54	13.11	3.93	2.78
	1.19	7.15	9.15	8.08	2.18
	1.4	2.89	8.15	7.33	3.18
	1.13	3.32	10.81	5.22	5.39
	2.13	7.75	6.35	6.04	5.55
	3.2	5.89	6.26	10.46	6.39
	1.63	4.25		8.99	7
	1.75	3.5		5.56	7.93
	0.08			4.36	6.79
	0.09			6.55
				6.31
	anti-FMRFa
	uninjected	H2O 10min	H2O 30min	ACh 10min	ACh 30min
	4.89	0.9	6.4	0.96	0.76
	5.13	0.96	6.45	1.64	1.46
	0.57	4.35	9.88	3.38	1.04
	0.34	5.66	6.23	3.95	1.05
	0.99	1.45	6.43	2.9	3.15
	1	1.25	6.88	2.86	3.77
	0.74	3.7	3.23	6.19	4.28
	1.25	3.83	3.94	3.85	4.71
	0.83	2.52		2.98	4.57
	1.69	2.17		2.71	6.18
	0.78			3.16	4.02
	0.81			2.9

## Sheet: Fig. 6c, d
Fig. 6c
		Salivary glands
	stage	Choline			ACh
	unfed	1.67949	1.50156	0	0.53592	0.21636	0
	D1	4.78659	1.2748	0	0.10137	-0.4958	0
	D2	8.97585	2.3382	1.713	0.39009	0.19332	-0.696
	D3	19.1103	1.95021	4.368	5.09691	30.1659	1.398
	D4	35.0782	5.2179	7.023	7.43598	0.78333	-5.154
	D5	47.1865	9.09108	9.516	-11.23	0.97527	-3.387
	D6	71.3869	13.7324	8.751	31.1221	5.20071	1.197
	FE	44.9103	14.0166	12.636	2.08299	1.90815	0.219
Fig. 6d
		Synganglia
	stage	Choline			ACh
	unfed	0.199338	0.9342	0.852	2.57896	0.34791	-0.045
	D1	2.73762	0.60782	1.548	0.59247	0.327113	-1.548
	D2	2.95122	0.9356	0.234	0.52731	0.134833	1.794
	D3	2.50383	1.02336	0	0.60348	-0.02112	1.266
	D4	3.15888	1.00593	0.465	0.36867	-0.05109	0.801
	D5	2.42928	0.52362	2.118	1.34127	-0.680479	0.916
	D6	3.14757	1.60417	2.556	0.64353	0.206633	-1.368
	FE	3.06897	1.72788	1.449	0.71085	-0.07854	-0.258
Fig. 6c inset
	Type I acini		Type II and III acini
	Free choline	ACh	Free choline	ACh
	ND	ND	19.26	-0.06
	ND	ND	22.29	-0.531
	ND	ND	8.76	-0.489

## Sheet: Fig. 6e
	salivary glands
	chat					vacht
	unfed	D1	D3	D5	FE	unfed	D1	D3	D5	FE
	1	0.02	0.0081	0.0182	0.13	1	4.87	16.756	1.245	15.277
	1	0.0372487	0.127922	0.151	0.062	1	0.111878	0.310644	0.084	0.059
	1	0.652176	2.39496	5.489	1.8	1	0.858565	2.36198	0.899	0.191
				0.0263997					1.14605
	salivary glands
	machr-a					machr-b
	unfed	D1	D3	D5	FE	unfed	D1	D3	D5	FE
	1	0.02	0.0081	0.0182	0.13	1	4.87	16.756	1.245	15.277
	1	0.0372487	0.127922	0.151	0.062	1	0.111878	0.310644	0.084	0.059
	1	0.652176	2.39496	5.489	1.8	1	0.858565	2.36198	0.899	0.191
				0.0263997					1.14605
	synganglia
	chat					vacht
	unfed	D1	D3	D5	FE	unfed	D1	D3	D5	FE
	1	2.38392	0.537126	0.7457	1.209	1	4.60542	0.0190597	0.110338	1.281
	1	1.41749	4.22807	0.041	0.199805	1	0.329877	0.577009	0.897	1.203
	1	3.02	14.386	33.05	13.547	1	20.39	34.138	75.235	43.411
				1.62076					0.68302
	synganglia
	machr-a					machr-b
	unfed	D1	D3	D5	FE	unfed	D1	D3	D5	FE
	1	0.0194152	0.0529216	0.0811462	2.84	1	0.0575117	0.0159533	0.071628	1.355
	1	0.0873731	0.15822	0.559	0.07	1.01	0.0331082	0.0349152	0.032	0.028
	1	2.29	4.924	14.928	6.1333	1	0.23	0.113	0.244	0.142
				0.362654					0.0592654

[truncated: 21 more sheets: Fig. 7b, Fig. 7c, Fig. 7d, Fig. 7e, Fig. 7f-j, Fig. 7l, Supplemnetary Fig. 1a, Supplementary Fig. 1b, Supplementary Fig. 1c, Supplementary Fig. 1d, e, f, Supplementary Fig. 1g, Supplementary Fig. 3d-g, Supplemnetary Fig. 3h, Supplemnetary Fig. 7c, Supplementary Fig. 8e, Supplementary Fig. 10c, Supplementary Fig. 11a, b, Supplementary Fig. 11c, Supplementary Fig. 11d, Supplementary Fig. 11e …]
